# Supplementary material for: 2-Hy­droxy-N′-methyl-5-nitro­benzohydrazide
Source: Acta Crystallogr Sect E Struct Rep Online. 2013 Jul 24;69(Pt 8):o1305. doi: 10.1107/S1600536813019776 (PMC3793794; doi:10.1107/S1600536813019776)
Supplement: Supplementary file 1 [file e-69-o1305-sup1.cif]

##############################################################################
#                                                                            #
# This CIF contains the data in a paper accepted for publication in          #
# Acta Crystallographica Section E. It conforms to the requirements of       #
# Notes for Authors for Acta Crystallographica Section E, and has been       #
# peer reviewed under the auspices of the IUCr Commission on Journals.       #
#                                                                            #
# Full details of the Crystallographic Information File format               #
# are given in the paper "The Crystallographic Information File (CIF):       #
# a New Standard Archive File for Crystallography" by S. R. Hall, F. H.      #
# Allen and I. D. Brown [Acta Cryst. (1991), A47, 655-685].                  #
#                                                                            #
# The current version of the core CIF dictionary is obtainable from          #
# ftp://ftp.iucr.org/pub/cif_core.dic.                                       #
#                                                                            #
# Software is freely available for graphical display of the structure(s)     #
# in this CIF. For information consult the CIF software page                 #
# http://www.iucr.org/resources/cif/software.                                #
#                                                                            #
# This file may be used for bona fide research purposes within the           #
# scientific community so long as proper attribution is given to the journal # 
# article from which it was obtained.                                        #
#                                                                            #
##############################################################################
data_global
_audit_creation_method     'from SHELXL-97 CIF and IUCr SHELXL97-template'
_journal_date_recd_electronic     2013-07-07
_journal_date_accepted     2013-07-17
_journal_name_full     'Acta Crystallographica, Section E'
_journal_year     2013
_journal_volume     69
_journal_issue      8
_journal_page_first     o1305
_journal_page_last     o1305
_journal_paper_category     QO
_journal_paper_doi     10.1107/S1600536813019776
_journal_coeditor_code     LH5633
_publ_contact_author_name     'Dr Chengzhi Jin'
_publ_contact_author_address
;
College of Chemistry and Material Science
South-Central University for Nationalities
Wuhan 430074
People's Republic of China
;
_publ_contact_author_email     chengzhi.jin@yahoo.com
_publ_contact_author_fax     '86 18971280991'
_publ_contact_author_phone     '86 18971280991'
_publ_section_title
;
2-Hydroxy-<i>N</i>'-methyl-5-nitrobenzohydrazide
;
loop_
    _publ_author_name
    _publ_author_address
    'Yang, Ming'
;
College of Chemistry and Material Science
South-Central University for Nationalities
Wuhan 430074
People's Republic of China
;
    'Jin, Chengzhi'
;
College of Chemistry and Material Science
South-Central University for Nationalities
Wuhan 430074
People's Republic of China
;
    'Zhou, Xiaodong'
;
College of Chemistry and Material Science
South-Central University for Nationalities
Wuhan 430074
People's Republic of China
;
    'Jin, Longfei'
;
College of Chemistry and Material Science
South-Central University for Nationalities
Wuhan 430074
People's Republic of China
;
data_I
_audit_creation_method     SHELXL97
_chemical_name_systematic
;
2-Hydroxy-<i>N</i>'-methyl-5-nitrobenzohydrazide
;
_chemical_name_common     '<i>N</i>-Methyl-5-nitrosalicylhydrazide'
_chemical_formula_moiety     'C8 H9 N3 O4'
_chemical_formula_sum     'C8 H9 N3 O4'
_chemical_formula_iupac     'C8 H9 N3 O4'
_chemical_formula_weight     211.18
_chemical_melting_point     ?
_symmetry_cell_setting     monoclinic
_symmetry_space_group_name_H-M     'P 21/n'
_symmetry_space_group_name_Hall     '-P 2yn'
loop_
    _symmetry_equiv_pos_as_xyz
    'x, y, z'
    '-x+1/2, y+1/2, -z+1/2'
    '-x, -y, -z'
    'x-1/2, -y-1/2, z-1/2'
_cell_length_a     7.3818(15)
_cell_length_b     13.106(3)
_cell_length_c     18.719(4)
_cell_angle_alpha     90.00
_cell_angle_beta     95.25(3)
_cell_angle_gamma     90.00
_cell_volume     1803.4(6)
_cell_formula_units_Z     8
_cell_measurement_reflns_used     1664
_cell_measurement_theta_min     2.88
_cell_measurement_theta_max     21.75
_cell_measurement_temperature     293(2)
_exptl_crystal_description     block
_exptl_crystal_colour     yellow
_exptl_crystal_size_max     0.26
_exptl_crystal_size_mid     0.20
_exptl_crystal_size_min     0.10
_exptl_crystal_density_diffrn     1.556
_exptl_crystal_density_meas     ?
_exptl_crystal_density_method     'not measured'
_exptl_crystal_F_000     880
_exptl_absorpt_coefficient_mu     0.127
_exptl_absorpt_correction_type     multi-scan
_exptl_absorpt_process_details     '(SADABS; Sheldrick, 1996)'
_exptl_absorpt_correction_T_min     0.9677
_exptl_absorpt_correction_T_max     0.9874
_exptl_special_details
;
;
_diffrn_ambient_temperature     293(2)
_diffrn_radiation_type     MoK\a
_diffrn_radiation_wavelength     0.71073
_diffrn_radiation_source     'fine-focus sealed tube'
_diffrn_radiation_monochromator     graphite
_diffrn_measurement_device_type     'Bruker SMART CCD'
_diffrn_measurement_method     '\f and \w scans'
_diffrn_detector_area_resol_mean     ?
_diffrn_reflns_number     11293
_diffrn_reflns_av_R_equivalents     0.0437
_diffrn_reflns_av_sigmaI/netI     0.0502
_diffrn_reflns_theta_min     1.90
_diffrn_reflns_theta_max     26.00
_diffrn_reflns_theta_full     26.00
_diffrn_measured_fraction_theta_max     0.998
_diffrn_measured_fraction_theta_full     0.998
_diffrn_reflns_limit_h_min     -9
_diffrn_reflns_limit_h_max     9
_diffrn_reflns_limit_k_min     -15
_diffrn_reflns_limit_k_max     16
_diffrn_reflns_limit_l_min     -23
_diffrn_reflns_limit_l_max     16
_diffrn_standards_number     ?
_diffrn_standards_interval_count     ?
_diffrn_standards_interval_time     ?
_diffrn_standards_decay_%     ?
_refine_special_details
;
Refinement of <i>F</i>^2^ against ALL reflections. The weighted <i>R</i>-factor
<i>wR</i> and goodness of fit <i>S</i> are based on <i>F</i>^2^, conventional
<i>R</i>-factors <i>R</i> are based on <i>F</i>, with <i>F</i> set to zero for
negative <i>F</i>^2^. The threshold expression of <i>F</i>^2^ >
\s(<i>F</i>^2^) is used only for calculating <i>R</i>-factors(gt) <i>etc</i>.
and is not relevant to the choice of reflections for refinement.
<i>R</i>-factors based on <i>F</i>^2^ are statistically about twice as large
as those based on <i>F</i>, and <i>R</i>-factors based on ALL data will be
even larger.
;
_reflns_number_total     3536
_reflns_number_gt     2356
_reflns_threshold_expression     I>2\s(I)
_refine_ls_structure_factor_coef     Fsqd
_refine_ls_matrix_type     full
_refine_ls_R_factor_all     0.0946
_refine_ls_R_factor_gt     0.0583
_refine_ls_wR_factor_gt     0.1245
_refine_ls_wR_factor_ref     0.1419
_refine_ls_goodness_of_fit_ref     1.061
_refine_ls_restrained_S_all     1.061
_refine_ls_number_reflns     3536
_refine_ls_number_parameters     291
_refine_ls_number_restraints     5
_refine_ls_hydrogen_treatment     mixed
_refine_ls_weighting_scheme     calc
_refine_ls_weighting_details
       'calc w = 1/[\s^2^(Fo^2^)+(0.0565P)^2^+0.5317P] where P=(Fo^2^+2Fc^2^)/3'
_atom_sites_solution_hydrogens     geom
_atom_sites_solution_primary     direct
_atom_sites_solution_secondary     difmap
_refine_ls_shift/su_max     0.026
_refine_ls_shift/su_mean     0.001
_refine_diff_density_max     0.224
_refine_diff_density_min     -0.182
_refine_ls_extinction_method     none
_refine_ls_extinction_coef     ?
loop_
    _atom_type_symbol
    _atom_type_description
    _atom_type_scat_dispersion_real
    _atom_type_scat_dispersion_imag
    _atom_type_scat_source
    'C' 'C' 0.0033 0.0016
                         'International Tables Vol C Tables 4.2.6.8 and 6.1.1.4'
    'H' 'H' 0.0000 0.0000
                         'International Tables Vol C Tables 4.2.6.8 and 6.1.1.4'
    'N' 'N' 0.0061 0.0033
                         'International Tables Vol C Tables 4.2.6.8 and 6.1.1.4'
    'O' 'O' 0.0106 0.0060
                         'International Tables Vol C Tables 4.2.6.8 and 6.1.1.4'
_computing_data_collection     'SMART (Bruker, 2001)'
_computing_cell_refinement     'SAINT (Bruker, 2001)'
_computing_data_reduction     'SAINT (Bruker, 2001)'
_computing_structure_solution     'SHELXS97 (Sheldrick, 2008)'
_computing_structure_refinement     'SHELXL97 (Sheldrick, 2008)'
_computing_molecular_graphics     'SHELXTL (Sheldrick, 2008)'
_computing_publication_material
;
SHELXTL (Sheldrick, 2008) and PLATON (Spek, 2009)
;
loop_
    _atom_site_type_symbol
    _atom_site_label
    _atom_site_fract_x
    _atom_site_fract_y
    _atom_site_fract_z
    _atom_site_U_iso_or_equiv
    _atom_site_adp_type
    _atom_site_calc_flag
    _atom_site_refinement_flags
    _atom_site_occupancy
    _atom_site_symmetry_multiplicity
    _atom_site_disorder_assembly
    _atom_site_disorder_group
    C C1 0.5851(3) 0.42908(18) 0.18014(13) 0.0339(6) Uani d . 1 1 . .
    C C2 0.5537(4) 0.53339(19) 0.15979(15) 0.0422(7) Uani d . 1 1 . .
    C C3 0.5864(4) 0.6078(2) 0.21338(15) 0.0472(7) Uani d . 1 1 . .
    H H3 0.5608 0.6757 0.2021 0.057 Uiso calc R 1 1 . .
    C C4 0.6544(4) 0.5839(2) 0.28124(15) 0.0445(7) Uani d . 1 1 . .
    H H4 0.6754 0.6347 0.3157 0.053 Uiso calc R 1 1 . .
    C C5 0.6921(3) 0.4822(2) 0.29859(14) 0.0377(6) Uani d . 1 1 . .
    C C6 0.6547(3) 0.40610(19) 0.24911(13) 0.0358(6) Uani d . 1 1 . .
    H H6 0.6766 0.3385 0.2622 0.043 Uiso calc R 1 1 . .
    C C7 0.5512(3) 0.34258(18) 0.12929(13) 0.0336(6) Uani d . 1 1 . .
    C C8 0.6571(4) 0.2470(2) -0.00925(16) 0.0549(8) Uani d . 1 1 . .
    H H8A 0.7340 0.3000 -0.0249 0.082 Uiso calc R 1 1 . .
    H H8B 0.6334 0.1979 -0.0471 0.082 Uiso calc R 1 1 . .
    H H8C 0.7167 0.2139 0.0322 0.082 Uiso calc R 1 1 . .
    C C9 0.3376(3) -0.01241(18) 0.22768(14) 0.0341(6) Uani d . 1 1 . .
    C C10 0.3287(4) -0.1136(2) 0.25337(15) 0.0427(7) Uani d . 1 1 . .
    C C11 0.3917(4) -0.1365(2) 0.32380(17) 0.0559(8) Uani d . 1 1 . .
    H H11 0.3873 -0.2034 0.3400 0.067 Uiso calc R 1 1 . .
    C C12 0.4595(4) -0.0621(2) 0.36920(17) 0.0557(8) Uani d . 1 1 . .
    H H12 0.5013 -0.0778 0.4163 0.067 Uiso calc R 1 1 . .
    C C13 0.4657(4) 0.0376(2) 0.34444(14) 0.0421(7) Uani d . 1 1 . .
    C C14 0.4053(3) 0.06248(19) 0.27498(14) 0.0382(6) Uani d . 1 1 . .
    H H14 0.4099 0.1299 0.2597 0.046 Uiso calc R 1 1 . .
    C C15 0.2762(3) 0.00751(19) 0.15166(14) 0.0363(6) Uani d . 1 1 . .
    C C16 0.0855(4) 0.1430(2) 0.03122(17) 0.0601(9) Uani d . 1 1 . .
    H H16A 0.0122 0.0904 0.0497 0.090 Uiso calc R 1 1 . .
    H H16B 0.0630 0.1455 -0.0201 0.090 Uiso calc R 1 1 . .
    H H16C 0.0550 0.2076 0.0511 0.090 Uiso calc R 1 1 . .
    N N1 0.5069(3) 0.37013(16) 0.06155(12) 0.0432(6) Uani d D 1 1 . .
    H H1 0.489(4) 0.4367(15) 0.0517(16) 0.072 Uiso d D 1 1 . .
    N N2 0.4833(3) 0.29164(17) 0.00913(12) 0.0400(5) Uani d D 1 1 . .
    H H2A 0.420(4) 0.321(2) -0.0313(12) 0.072 Uiso d D 1 1 . .
    H H2B 0.409(4) 0.233(2) 0.0275(16) 0.072 Uiso d . 1 1 . .
    N N3 0.7769(3) 0.45572(19) 0.36861(12) 0.0463(6) Uani d . 1 1 . .
    N N4 0.3109(3) 0.09987(16) 0.12471(12) 0.0422(6) Uani d D 1 1 . .
    H H4A 0.393(3) 0.143(2) 0.1470(15) 0.072 Uiso d D 1 1 . .
    N N5 0.2755(3) 0.12117(16) 0.05067(12) 0.0421(6) Uani d D 1 1 . .
    H H5A 0.306(4) 0.0673(17) 0.0315(16) 0.072 Uiso d D 1 1 . .
    N N6 0.5389(3) 0.1169(2) 0.39330(13) 0.0570(7) Uani d . 1 1 . .
    O O1 0.4975(3) 0.55896(14) 0.09395(10) 0.0593(6) Uani d . 1 1 . .
    O O2 0.5657(3) 0.25254(12) 0.14945(10) 0.0452(5) Uani d . 1 1 . .
    O O3 0.8350(3) 0.36913(18) 0.37959(11) 0.0684(7) Uani d . 1 1 . .
    O O4 0.7919(3) 0.52224(16) 0.41560(11) 0.0664(6) Uani d . 1 1 . .
    O O5 0.2604(3) -0.19058(14) 0.21215(12) 0.0598(6) Uani d D 1 1 . .
    H H5 0.223(5) -0.159(3) 0.1736(14) 0.090 Uiso d D 1 1 . .
    O O6 0.1955(3) -0.05861(14) 0.11305(10) 0.0507(5) Uani d . 1 1 . .
    O O7 0.5987(4) 0.0933(2) 0.45398(13) 0.0933(9) Uani d . 1 1 . .
    O O8 0.5409(4) 0.20419(19) 0.37205(13) 0.0902(9) Uani d . 1 1 . .
loop_
    _atom_site_aniso_label
    _atom_site_aniso_U_11
    _atom_site_aniso_U_22
    _atom_site_aniso_U_33
    _atom_site_aniso_U_12
    _atom_site_aniso_U_13
    _atom_site_aniso_U_23
    C1 0.0403(14) 0.0276(13) 0.0339(15) 0.0005(10) 0.0036(11) 0.0025(11)
    C2 0.0498(16) 0.0315(15) 0.0446(17) 0.0026(12) 0.0010(13) 0.0023(13)
    C3 0.0621(19) 0.0282(15) 0.0507(19) 0.0000(12) 0.0016(15) -0.0019(13)
    C4 0.0556(17) 0.0333(15) 0.0443(17) -0.0073(12) 0.0033(14) -0.0107(13)
    C5 0.0383(14) 0.0418(15) 0.0327(15) -0.0069(11) 0.0009(11) -0.0009(12)
    C6 0.0388(14) 0.0310(14) 0.0373(15) -0.0015(11) 0.0013(12) 0.0036(12)
    C7 0.0423(15) 0.0271(14) 0.0309(15) 0.0015(10) 0.0013(11) 0.0042(11)
    C8 0.067(2) 0.0474(17) 0.0516(19) 0.0106(15) 0.0131(16) 0.0002(15)
    C9 0.0372(14) 0.0276(13) 0.0379(15) 0.0025(10) 0.0056(11) 0.0001(12)
    C10 0.0430(15) 0.0366(15) 0.0483(18) -0.0012(12) 0.0033(13) 0.0046(13)
    C11 0.064(2) 0.0409(17) 0.062(2) -0.0032(14) 0.0016(16) 0.0222(16)
    C12 0.0602(19) 0.060(2) 0.0470(19) 0.0040(15) 0.0020(15) 0.0199(16)
    C13 0.0446(16) 0.0467(17) 0.0349(16) 0.0002(12) 0.0030(12) 0.0007(13)
    C14 0.0461(15) 0.0346(14) 0.0341(15) 0.0024(11) 0.0046(12) 0.0029(12)
    C15 0.0430(15) 0.0285(14) 0.0374(16) 0.0007(11) 0.0030(12) -0.0033(12)
    C16 0.067(2) 0.057(2) 0.054(2) -0.0022(16) -0.0081(16) -0.0028(16)
    N1 0.0739(16) 0.0235(11) 0.0315(13) 0.0052(11) 0.0010(11) 0.0010(10)
    N2 0.0568(15) 0.0314(12) 0.0304(13) 0.0039(10) -0.0032(11) 0.0032(10)
    N3 0.0541(15) 0.0462(15) 0.0379(15) -0.0087(12) 0.0004(11) -0.0008(12)
    N4 0.0580(15) 0.0364(13) 0.0305(13) -0.0075(10) -0.0048(11) 0.0004(10)
    N5 0.0590(15) 0.0362(13) 0.0297(13) -0.0020(11) -0.0023(11) -0.0008(10)
    N6 0.0685(17) 0.0639(19) 0.0370(16) -0.0011(14) -0.0036(13) -0.0037(14)
    O1 0.1027(17) 0.0323(10) 0.0399(12) 0.0062(10) -0.0102(11) 0.0077(9)
    O2 0.0681(13) 0.0256(10) 0.0391(11) -0.0029(8) -0.0099(9) 0.0051(8)
    O3 0.0945(17) 0.0608(15) 0.0451(13) 0.0100(13) -0.0185(12) 0.0041(11)
    O4 0.0981(17) 0.0579(14) 0.0412(13) -0.0164(12) -0.0037(12) -0.0104(11)
    O5 0.0765(15) 0.0308(11) 0.0702(16) -0.0083(10) -0.0033(12) 0.0015(11)
    O6 0.0681(13) 0.0373(11) 0.0454(12) -0.0088(9) -0.0029(10) -0.0066(9)
    O7 0.131(2) 0.102(2) 0.0402(14) -0.0151(17) -0.0271(14) 0.0047(14)
    O8 0.155(3) 0.0508(15) 0.0583(16) -0.0083(15) -0.0239(16) -0.0097(13)
_geom_special_details
;
All e.s.d.'s (except the e.s.d. in the dihedral angle between two l.s. planes)
are estimated using the full covariance matrix. The cell e.s.d.'s are taken
into account individually in the estimation of e.s.d.'s in distances, angles
and torsion angles; correlations between e.s.d.'s in cell parameters are only
used when they are defined by crystal symmetry. An approximate (isotropic)
treatment of cell e.s.d.'s is used for estimating e.s.d.'s involving l.s.
planes.
;
loop_
    _geom_bond_atom_site_label_1
    _geom_bond_atom_site_label_2
    _geom_bond_site_symmetry_2
    _geom_bond_distance
    _geom_bond_publ_flag
    C1 C6 . 1.379(3) ?
    C1 C2 . 1.432(3) ?
    C1 C7 . 1.487(3) ?
    C2 O1 . 1.308(3) ?
    C2 C3 . 1.404(4) ?
    C3 C4 . 1.359(4) ?
    C3 H3 . 0.9300 ?
    C4 C5 . 1.394(4) ?
    C4 H4 . 0.9300 ?
    C5 C6 . 1.372(3) ?
    C5 N3 . 1.443(3) ?
    C6 H6 . 0.9300 ?
    C7 O2 . 1.240(3) ?
    C7 N1 . 1.330(3) ?
    C8 N2 . 1.479(3) ?
    C8 H8A . 0.9600 ?
    C8 H8B . 0.9600 ?
    C8 H8C . 0.9600 ?
    C9 C14 . 1.384(3) ?
    C9 C10 . 1.414(3) ?
    C9 C15 . 1.477(3) ?
    C10 O5 . 1.340(3) ?
    C10 C11 . 1.390(4) ?
    C11 C12 . 1.359(4) ?
    C11 H11 . 0.9300 ?
    C12 C13 . 1.389(4) ?
    C12 H12 . 0.9300 ?
    C13 C14 . 1.375(4) ?
    C13 N6 . 1.455(4) ?
    C14 H14 . 0.9300 ?
    C15 O6 . 1.245(3) ?
    C15 N4 . 1.345(3) ?
    C16 N5 . 1.445(4) ?
    C16 H16A . 0.9600 ?
    C16 H16B . 0.9600 ?
    C16 H16C . 0.9600 ?
    N1 N2 . 1.421(3) ?
    N1 H1 . 0.899(17) ?
    N2 H2A . 0.937(17) ?
    N2 H2B . 1.02(3) ?
    N3 O3 . 1.224(3) ?
    N3 O4 . 1.236(3) ?
    N4 N5 . 1.415(3) ?
    N4 H4A . 0.903(18) ?
    N5 H5A . 0.832(17) ?
    N6 O8 . 1.212(3) ?
    N6 O7 . 1.220(3) ?
    O5 H5 . 0.854(18) ?
loop_
    _geom_angle_atom_site_label_1
    _geom_angle_atom_site_label_2
    _geom_angle_atom_site_label_3
    _geom_angle_site_symmetry_1
    _geom_angle_site_symmetry_3
    _geom_angle
    _geom_angle_publ_flag
    C6 C1 C2 . . 119.7(2) ?
    C6 C1 C7 . . 117.3(2) ?
    C2 C1 C7 . . 123.0(2) ?
    O1 C2 C3 . . 121.0(2) ?
    O1 C2 C1 . . 121.7(2) ?
    C3 C2 C1 . . 117.4(2) ?
    C4 C3 C2 . . 122.2(3) ?
    C4 C3 H3 . . 118.9 ?
    C2 C3 H3 . . 118.9 ?
    C3 C4 C5 . . 119.2(2) ?
    C3 C4 H4 . . 120.4 ?
    C5 C4 H4 . . 120.4 ?
    C6 C5 C4 . . 121.0(2) ?
    C6 C5 N3 . . 118.8(2) ?
    C4 C5 N3 . . 120.2(2) ?
    C5 C6 C1 . . 120.5(2) ?
    C5 C6 H6 . . 119.7 ?
    C1 C6 H6 . . 119.7 ?
    O2 C7 N1 . . 123.7(2) ?
    O2 C7 C1 . . 121.7(2) ?
    N1 C7 C1 . . 114.6(2) ?
    N2 C8 H8A . . 109.5 ?
    N2 C8 H8B . . 109.5 ?
    H8A C8 H8B . . 109.5 ?
    N2 C8 H8C . . 109.5 ?
    H8A C8 H8C . . 109.5 ?
    H8B C8 H8C . . 109.5 ?
    C14 C9 C10 . . 118.2(2) ?
    C14 C9 C15 . . 123.5(2) ?
    C10 C9 C15 . . 118.3(2) ?
    O5 C10 C11 . . 117.3(2) ?
    O5 C10 C9 . . 122.5(2) ?
    C11 C10 C9 . . 120.2(3) ?
    C12 C11 C10 . . 120.7(3) ?
    C12 C11 H11 . . 119.6 ?
    C10 C11 H11 . . 119.6 ?
    C11 C12 C13 . . 119.2(3) ?
    C11 C12 H12 . . 120.4 ?
    C13 C12 H12 . . 120.4 ?
    C14 C13 C12 . . 121.4(3) ?
    C14 C13 N6 . . 119.7(2) ?
    C12 C13 N6 . . 118.9(3) ?
    C13 C14 C9 . . 120.3(2) ?
    C13 C14 H14 . . 119.9 ?
    C9 C14 H14 . . 119.9 ?
    O6 C15 N4 . . 120.4(2) ?
    O6 C15 C9 . . 121.7(2) ?
    N4 C15 C9 . . 117.9(2) ?
    N5 C16 H16A . . 109.5 ?
    N5 C16 H16B . . 109.5 ?
    H16A C16 H16B . . 109.5 ?
    N5 C16 H16C . . 109.5 ?
    H16A C16 H16C . . 109.5 ?
    H16B C16 H16C . . 109.5 ?
    C7 N1 N2 . . 117.7(2) ?
    C7 N1 H1 . . 119(2) ?
    N2 N1 H1 . . 124(2) ?
    N1 N2 C8 . . 113.2(2) ?
    N1 N2 H2A . . 106.1(19) ?
    C8 N2 H2A . . 110.8(19) ?
    N1 N2 H2B . . 110.2(17) ?
    C8 N2 H2B . . 106.7(17) ?
    H2A N2 H2B . . 110(3) ?
    O3 N3 O4 . . 121.8(2) ?
    O3 N3 C5 . . 119.5(2) ?
    O4 N3 C5 . . 118.7(2) ?
    C15 N4 N5 . . 121.4(2) ?
    C15 N4 H4A . . 122(2) ?
    N5 N4 H4A . . 113(2) ?
    N4 N5 C16 . . 111.9(2) ?
    N4 N5 H5A . . 103(2) ?
    C16 N5 H5A . . 111(2) ?
    O8 N6 O7 . . 122.1(3) ?
    O8 N6 C13 . . 118.9(2) ?
    O7 N6 C13 . . 119.1(3) ?
    C10 O5 H5 . . 102(3) ?
loop_
    _geom_torsion_atom_site_label_1
    _geom_torsion_atom_site_label_2
    _geom_torsion_atom_site_label_3
    _geom_torsion_atom_site_label_4
    _geom_torsion_site_symmetry_1
    _geom_torsion_site_symmetry_2
    _geom_torsion_site_symmetry_3
    _geom_torsion_site_symmetry_4
    _geom_torsion
    _geom_torsion_publ_flag
    C6 C1 C2 O1 . . . . 176.1(2) ?
    C7 C1 C2 O1 . . . . -1.9(4) ?
    C6 C1 C2 C3 . . . . -3.7(4) ?
    C7 C1 C2 C3 . . . . 178.3(2) ?
    O1 C2 C3 C4 . . . . -176.3(3) ?
    C1 C2 C3 C4 . . . . 3.5(4) ?
    C2 C3 C4 C5 . . . . -0.4(4) ?
    C3 C4 C5 C6 . . . . -2.7(4) ?
    C3 C4 C5 N3 . . . . 175.3(2) ?
    C4 C5 C6 C1 . . . . 2.4(4) ?
    N3 C5 C6 C1 . . . . -175.6(2) ?
    C2 C1 C6 C5 . . . . 0.8(4) ?
    C7 C1 C6 C5 . . . . 179.0(2) ?
    C6 C1 C7 O2 . . . . 7.7(4) ?
    C2 C1 C7 O2 . . . . -174.2(2) ?
    C6 C1 C7 N1 . . . . -171.6(2) ?
    C2 C1 C7 N1 . . . . 6.5(3) ?
    C14 C9 C10 O5 . . . . 178.0(2) ?
    C15 C9 C10 O5 . . . . -2.7(4) ?
    C14 C9 C10 C11 . . . . -1.8(4) ?
    C15 C9 C10 C11 . . . . 177.5(2) ?
    O5 C10 C11 C12 . . . . -178.7(3) ?
    C9 C10 C11 C12 . . . . 1.1(4) ?
    C10 C11 C12 C13 . . . . -0.1(4) ?
    C11 C12 C13 C14 . . . . -0.2(4) ?
    C11 C12 C13 N6 . . . . -179.9(3) ?
    C12 C13 C14 C9 . . . . -0.5(4) ?
    N6 C13 C14 C9 . . . . 179.1(2) ?
    C10 C9 C14 C13 . . . . 1.5(4) ?
    C15 C9 C14 C13 . . . . -177.8(2) ?
    C14 C9 C15 O6 . . . . -170.9(2) ?
    C10 C9 C15 O6 . . . . 9.8(4) ?
    C14 C9 C15 N4 . . . . 9.4(4) ?
    C10 C9 C15 N4 . . . . -169.9(2) ?
    O2 C7 N1 N2 . . . . -3.0(4) ?
    C1 C7 N1 N2 . . . . 176.3(2) ?
    C7 N1 N2 C8 . . . . -75.0(3) ?
    C6 C5 N3 O3 . . . . 9.4(4) ?
    C4 C5 N3 O3 . . . . -168.7(3) ?
    C6 C5 N3 O4 . . . . -172.0(2) ?
    C4 C5 N3 O4 . . . . 10.0(4) ?
    O6 C15 N4 N5 . . . . -7.0(4) ?
    C9 C15 N4 N5 . . . . 172.7(2) ?
    C15 N4 N5 C16 . . . . 80.1(3) ?
    C14 C13 N6 O8 . . . . 1.8(4) ?
    C12 C13 N6 O8 . . . . -178.5(3) ?
    C14 C13 N6 O7 . . . . -177.2(3) ?
    C12 C13 N6 O7 . . . . 2.5(4) ?
loop_
    _geom_hbond_atom_site_label_D
    _geom_hbond_atom_site_label_H
    _geom_hbond_atom_site_label_A
    _geom_hbond_site_symmetry_A
    _geom_hbond_distance_DH
    _geom_hbond_distance_HA
    _geom_hbond_distance_DA
    _geom_hbond_angle_DHA
    _geom_hbond_publ_flag
    N4 H4A O2 . 0.903(18) 1.92(2) 2.756(3) 154(3) yes
    N1 H1 O1 . 0.899(17) 1.78(2) 2.550(3) 141(3) yes
    N2 H2B N5 . 1.02(3) 1.84(3) 2.858(3) 174(3) yes
    O5 H5 O6 . 0.854(18) 1.74(2) 2.549(3) 158(4) yes
    N5 H5A O6 . 0.832(17) 2.44(3) 2.719(3) 101(2) yes
    N5 H5A O4 4_565 0.832(17) 2.46(2) 3.162(3) 143(3) yes
    N2 H2A O7 4_565 0.937(17) 2.61(3) 3.296(3) 130(2) no
    N2 H2A O1 3_665 0.937(17) 2.08(3) 2.762(3) 128(2) yes
