# Supplementary material for: 2-Hy­droxy-N′-methyl-5-nitro­benzohydrazide
Source: Acta Crystallogr Sect E Struct Rep Online. 2013 Jul 24;69(Pt 8):o1305. doi: 10.1107/S1600536813019776 (PMC3793794; doi:10.1107/S1600536813019776)
Supplement: Supplementary file 2 [file e-69-o1305-Isup2.hkl]

# 
# h,k,l, Fc-squared, Fo-squared, sigma(Fo-squared) and status flag 
# 
data_I
_shelx_title 'I' 
_shelx_refln_list_code          4 
_shelx_F_calc_maximum      286.02 
_exptl_crystal_F_000       880.00 
_reflns_d_resolution_high  0.8107 
 
loop_ 
 _symmetry_equiv_pos_as_xyz 
 'x, y, z' 
 '-x+1/2, y+1/2, -z+1/2' 
 '-x, -y, -z' 
 'x-1/2, -y-1/2, z-1/2' 
 
_cell_length_a     7.3818 
_cell_length_b    13.1061 
_cell_length_c    18.7188 
_cell_angle_alpha  90.000 
_cell_angle_beta   95.252 
_cell_angle_gamma  90.000 
 
_shelx_F_squared_multiplier     1.000 
 
loop_ 
 _refln_index_h 
 _refln_index_k 
 _refln_index_l 
 _refln_F_squared_calc 
 _refln_F_squared_meas 
 _refln_F_squared_sigma 
 _refln_observed_status 
   2   0   0      709.89      664.85     16.53 o 
   4   0   0      836.63      776.34     26.55 o 
   6   0   0       26.33       49.23      7.17 o 
   8   0   0      129.20       92.06     21.01 o 
   1   1   0        2.28        3.14      1.20 o 
   2   1   0     3521.43     3635.83     40.84 o 
   3   1   0     2445.85     2339.16     27.21 o 
   4   1   0     1394.70     1339.54     23.06 o 
   5   1   0      111.07      124.24      7.19 o 
   6   1   0        0.41        6.04      3.21 o 
   7   1   0       22.32       28.75      5.96 o 
   8   1   0       12.76       16.46      7.77 o 
   9   1   0       13.65       21.63     16.86 o 
   1   2   0       27.89       17.43      1.75 o 
   2   2   0     3097.47     2990.71     32.29 o 
   3   2   0      334.11      328.73      8.21 o 
   4   2   0       35.80       41.42      4.75 o 
   5   2   0        2.04        6.52      3.21 o 
   6   2   0       50.95       71.63      6.50 o 
   7   2   0        2.55        7.98      4.58 o 
   8   2   0       39.42       27.90     13.44 o 
   1   3   0      273.99      214.25      5.19 o 
   2   3   0     1430.75     1485.13     20.44 o 
   3   3   0      631.08      626.57     11.32 o 
   4   3   0      628.42      543.50     12.57 o 
   5   3   0        4.26        8.55      3.69 o 
   6   3   0       87.69       98.70      9.01 o 
   7   3   0        0.46        1.81      4.96 o 
   8   3   0       37.51       47.74     11.98 o 
   1   4   0      461.31      426.45      9.35 o 
   2   4   0      414.43      378.67     11.32 o 
   3   4   0      190.03      162.34      6.23 o 
   4   4   0      494.82      477.77     11.08 o 
   5   4   0       71.66       87.27      8.39 o 
   6   4   0        0.02        6.38      3.99 o 
   7   4   0       80.21       67.87      9.82 o 
   8   4   0        2.04        3.36      7.00 o 
   1   5   0        0.32        1.05      1.83 o 
   2   5   0       12.81       11.54      2.34 o 
   3   5   0       53.92       56.52      4.36 o 
   4   5   0      158.00      157.60      7.40 o 
   5   5   0       13.53       14.41      3.87 o 
   6   5   0       43.57       43.83      7.96 o 
   7   5   0        9.00        2.25      6.08 o 
   8   5   0        0.00        3.35      7.58 o 
   0   6   0     2426.22     2688.83     53.30 o 
   1   6   0     1639.68     1637.85     23.58 o 
   2   6   0      902.61      930.90     16.54 o 
   3   6   0      358.77      343.45     11.16 o 
   4   6   0      459.43      445.55     14.44 o 
   5   6   0        9.11        6.52      4.23 o 
   6   6   0       13.76       15.65      6.39 o 
   7   6   0       41.68       51.99     10.12 o 
   8   6   0        2.35        4.25     16.81 o 
   1   7   0       53.46       74.62      5.14 o 
   2   7   0      204.91      222.04      8.02 o 
   3   7   0      685.50      642.96     14.96 o 
   4   7   0      331.59      328.52     13.10 o 
   5   7   0      125.99      122.54     10.76 o 
   6   7   0        3.23        4.02      6.22 o 
   7   7   0       24.04       22.31      9.12 o 
   8   7   0       23.83       25.05     11.31 o 
   0   8   0      317.37      330.92     18.23 o 
   1   8   0       70.13       78.17      5.76 o 
   2   8   0      213.42      223.82     14.96 o 
   3   8   0      180.73      208.34     11.29 o 
   4   8   0      193.77      192.29     12.88 o 
   5   8   0      149.66      152.87     12.07 o 
   6   8   0       44.76       46.07     14.40 o 
   7   8   0        1.71        3.69      9.11 o 
   1   9   0      387.39      342.48      9.89 o 
   2   9   0      202.75      208.10     11.25 o 
   3   9   0      301.65      303.17     13.68 o 
   4   9   0       14.34       18.64      5.87 o 
   5   9   0      134.48      122.38     11.33 o 
   6   9   0        1.98       -3.72      6.02 o 
   7   9   0       14.60       13.18     11.81 o 
   0  10   0        3.41        6.85      4.25 o 
   1  10   0       74.93       73.95      6.48 o 
   2  10   0      636.08      619.29     18.21 o 
   3  10   0      580.34      565.04     29.87 o 
   4  10   0        1.42        5.84      5.16 o 
   5  10   0       10.66       18.52     10.59 o 
   6  10   0       78.63       90.58     11.92 o 
   7  10   0        0.16       -0.60     12.29 o 
   1  11   0       20.67       15.91      6.15 o 
   2  11   0       18.08       21.48      5.59 o 
   3  11   0      109.77       91.41     23.02 o 
   4  11   0      531.69      513.50     19.71 o 
   5  11   0       52.49       32.68      8.48 o 
   6  11   0       17.79        7.82      8.74 o 
   0  12   0      195.45      193.19     23.70 o 
   1  12   0       56.68       66.92      9.48 o 
   2  12   0       96.61      112.06     12.10 o 
   3  12   0      227.97      265.46     23.24 o 
   4  12   0      293.15      278.67     17.46 o 
   5  12   0       46.83       41.38      8.52 o 
   6  12   0        0.13        1.26      7.18 o 
   1  13   0       71.84       65.08     13.76 o 
   2  13   0      109.25      131.56     17.41 o 
   3  13   0       17.30        8.76      7.69 o 
   4  13   0      120.31       87.02     10.74 o 
   5  13   0       19.64       30.19      8.30 o 
   0  14   0        0.08        2.21     11.47 o 
   1  14   0       20.92       52.96     13.04 o 
   2  14   0       50.39       43.40     12.42 o 
   3  14   0        0.10        9.07     14.48 o 
   4  14   0        0.93        2.12      6.88 o 
   1  15   0        3.35       18.89     10.67 o 
   2  15   0       27.88       26.50     17.08 o 
   3  15   0       34.44       30.99     13.59 o 
   1  16   0        3.12        3.71     17.48 o 
  -9   0   1        0.00        0.44     14.48 o 
  -7   0   1        6.23        6.44      6.74 o 
  -5   0   1     1386.65     1296.27     35.16 o 
  -3   0   1     1527.70     1460.93     32.50 o 
  -1   0   1     1824.97     1999.03     36.42 o 
   1   0   1     2497.73     2507.68     30.62 o 
   3   0   1     4906.70     4869.88     71.24 o 
   5   0   1      668.84      692.81     23.26 o 
   7   0   1       47.70       38.66     14.21 o 
   9   0   1       14.00       -2.74     14.39 o 
  -9   1   1        1.26       23.74     15.36 o 
  -8   1   1       35.52       44.62     13.55 o 
  -7   1   1       29.22       37.34      7.62 o 
  -6   1   1       21.75       24.14      4.27 o 
  -5   1   1       67.63       68.98      5.36 o 
  -4   1   1      105.96      101.00      5.42 o 
  -3   1   1     2308.20     2133.83     57.23 o 
  -2   1   1    81807.41    86127.62   1128.68 o 
  -1   1   1     4678.25     4665.72     55.79 o 
   0   1   1        0.72        6.87      1.03 o 
   1   1   1      167.63      206.46      3.71 o 
   2   1   1     4160.24     4211.55     51.98 o 
   3   1   1       63.56       97.46      4.79 o 
   4   1   1       28.37       34.70      3.40 o 
   5   1   1       36.69       43.16      4.39 o 
   6   1   1       18.59       24.03      5.56 o 
   7   1   1       17.84       18.51      5.86 o 
   8   1   1        5.08       -1.97      8.97 o 
   9   1   1        1.02       16.18     14.26 o 
  -9   2   1        0.92       20.60     11.62 o 
  -8   2   1        0.60      -11.46      7.64 o 
  -7   2   1      115.73      149.53     10.16 o 
  -6   2   1       18.75       17.19      4.22 o 
  -5   2   1        2.06        3.08      2.96 o 
  -4   2   1      167.69      168.30      7.35 o 
  -3   2   1     1136.93     1076.07     17.24 o 
  -2   2   1    12582.26    13055.18    124.36 o 
  -1   2   1      239.69      239.30      4.87 o 
   0   2   1      736.97      786.10     12.52 o 
   1   2   1     2022.83     2046.90     26.93 o 
   2   2   1      128.09      133.50      4.47 o 
   3   2   1      762.74      714.72     11.36 o 
   4   2   1      243.31      231.17     11.19 o 
   5   2   1       32.50       39.35      4.69 o 
   6   2   1      334.02      307.69     12.91 o 
   7   2   1        0.11       11.31      5.20 o 
   8   2   1        0.85        5.61      7.85 o 
  -8   3   1        7.99       13.74      8.06 o 
  -7   3   1       12.19        7.26      5.11 o 
  -6   3   1        0.00        4.99      5.37 o 
  -5   3   1       39.59       42.54      4.97 o 
  -4   3   1      104.64      122.86      6.84 o 
  -3   3   1       32.90       43.91      3.59 o 
  -2   3   1        3.77        1.71      1.56 o 
  -1   3   1     1992.35     1822.60     23.38 o 
   0   3   1     2007.44     2150.90     25.16 o 
   1   3   1     8036.94     8327.63    113.31 o 
   2   3   1      169.35      184.19      5.55 o 
   3   3   1      714.77      670.06     11.84 o 
   4   3   1      544.89      540.16     11.61 o 
   5   3   1        0.91       -1.48      3.47 o 
   6   3   1       76.46       75.68      6.72 o 
   7   3   1       10.93       13.46      5.17 o 
   8   3   1       13.10       15.15     29.83 o 
  -8   4   1        0.04        1.33      6.91 o 
  -7   4   1       10.32       16.36      7.64 o 
  -6   4   1        8.18        5.59      4.04 o 
  -5   4   1       21.97       29.50      4.54 o 
  -4   4   1        8.50       12.88      3.24 o 
  -3   4   1      180.79      174.18      6.38 o 
  -2   4   1     1352.67     1346.37     21.47 o 
  -1   4   1     1238.22     1170.72     16.65 o 
   0   4   1     1403.33     1506.45     19.70 o 
   1   4   1      934.19      870.98     34.54 o 
   2   4   1      278.60      298.87      7.59 o 
   3   4   1       84.80       86.09      5.84 o 
   4   4   1      303.75      268.11      8.49 o 
   5   4   1      304.40      297.23     10.57 o 
   6   4   1       92.09      101.62      9.06 o 
   7   4   1        0.40        0.58      5.77 o 
   8   4   1       19.17       20.45      8.09 o 
  -8   5   1        0.89       -7.13      8.27 o 
  -7   5   1       12.47        6.56      6.84 o 
  -6   5   1      202.31      189.60     12.22 o 
  -5   5   1       23.70       31.06      4.76 o 
  -4   5   1        4.21        5.28      2.71 o 
  -3   5   1     1390.88     1285.35     20.45 o 
  -2   5   1      678.58      698.42     12.85 o 
  -1   5   1      828.66      823.67     15.05 o 
   0   5   1       45.85       52.26      3.54 o 
   1   5   1     4294.09     4788.94     54.93 o 
   2   5   1      628.75      644.28     12.51 o 
   3   5   1      451.46      439.46     10.82 o 
   4   5   1       39.29       49.68      4.68 o 
   5   5   1      296.84      310.81     12.14 o 
   6   5   1       11.22        9.14      5.92 o 
   7   5   1       34.15       33.17     11.22 o 
   8   5   1        1.00        1.65      7.51 o 
  -8   6   1        8.86       28.96     10.35 o 
  -7   6   1       27.01       48.26      9.11 o 
  -6   6   1        0.08       16.15      5.88 o 
  -5   6   1       48.53       62.55     11.89 o 
  -4   6   1       52.20       51.00      5.89 o 
  -3   6   1      142.84      156.70      6.77 o 
  -2   6   1      394.46      394.86      9.68 o 
  -1   6   1      623.52      613.84     13.23 o 
   0   6   1       39.14       53.85      3.97 o 
   1   6   1      296.28      305.80      7.24 o 
   2   6   1     3246.75     3451.76     43.44 o 
   3   6   1      143.38      173.46      7.56 o 
   4   6   1       79.12       78.04      8.11 o 
   5   6   1       10.34       17.82      5.14 o 
   6   6   1      180.27      182.56     15.34 o 
   7   6   1       51.96       43.53     16.56 o 
   8   6   1       23.75       40.40     10.45 o 
  -8   7   1        0.45       22.52     11.91 o 
  -7   7   1        0.41        5.22      7.70 o 
  -6   7   1       72.22       75.24     10.63 o 
  -5   7   1       12.81       10.82      4.98 o 
  -4   7   1      213.38      208.40     10.55 o 
  -3   7   1       12.28       27.49      4.44 o 
  -2   7   1      260.40      274.72      8.48 o 
  -1   7   1      814.43      783.25     14.76 o 
   0   7   1     1891.06     1975.27     27.68 o 
   1   7   1      294.30      305.85      7.76 o 
   2   7   1      106.18      105.45      6.90 o 
   3   7   1      411.83      389.41     12.73 o 
   4   7   1       17.04       22.00      7.26 o 
   5   7   1        0.73        4.28      4.72 o 
   6   7   1       19.31       19.47      9.50 o 
   7   7   1        1.31        4.70      7.87 o 
   8   7   1        0.40       13.95      9.60 o 
  -7   8   1        0.62       16.27     12.80 o 
  -6   8   1        8.41       17.42      7.81 o 
  -5   8   1      404.09      377.66     17.37 o 
  -4   8   1        6.08        6.79      4.18 o 
  -3   8   1      203.07      221.51     16.97 o 
  -2   8   1       59.15       45.13      8.37 o 
  -1   8   1      337.36      358.52     15.78 o 
   0   8   1      346.04      345.60     13.05 o 
   1   8   1       23.74       31.14      3.45 o 
   2   8   1      428.46      443.72     10.12 o 
   3   8   1      592.67      557.50     16.23 o 
   4   8   1       15.66       18.76      5.21 o 
   5   8   1        4.16        3.42      4.71 o 
   6   8   1        0.22        1.79      5.63 o 
   7   8   1        7.77        6.66      9.21 o 
  -7   9   1       72.30       79.38     16.13 o 
  -6   9   1        9.60        1.82      7.16 o 
  -5   9   1       74.24       97.77     10.62 o 
  -4   9   1      834.49      754.86     22.67 o 
  -3   9   1        2.08        2.23      4.03 o 
  -2   9   1      269.43      286.79     14.42 o 
  -1   9   1        1.28        5.66      3.13 o 
   0   9   1       63.66       69.85      5.20 o 
   1   9   1       13.45       20.92      3.26 o 
   2   9   1       30.81       37.68      4.77 o 
   3   9   1      410.52      385.27     17.13 o 
   4   9   1      807.41      778.41     32.39 o 
   5   9   1       57.53       59.34      8.39 o 
   6   9   1        0.30        6.13      6.34 o 
   7   9   1       11.89       16.57     11.65 o 
  -7  10   1        3.48       17.23     13.25 o 
  -6  10   1      158.38      145.25     21.89 o 
  -5  10   1       15.18       20.74      6.82 o 
  -4  10   1       66.06       80.81      9.42 o 
  -3  10   1       65.00       73.83      8.28 o 
  -2  10   1        0.20        1.68      3.65 o 
  -1  10   1      442.96      389.00     13.70 o 
   0  10   1       19.06       25.12      3.95 o 
   1  10   1        1.01       -1.70      3.06 o 
   2  10   1      120.19      112.98     10.94 o 
   3  10   1      640.54      552.71     35.75 o 
   4  10   1      229.08      173.85     18.95 o 
   5  10   1      126.46      128.15     12.28 o 
   6  10   1       80.66       80.19     11.60 o 
   7  10   1        0.08        5.02     13.12 o 
  -6  11   1       11.95       13.73      8.36 o 
  -5  11   1      314.40      311.14     18.83 o 
  -4  11   1      722.96      655.55     22.46 o 
  -3  11   1      179.45      181.85     17.28 o 
  -2  11   1        4.39        5.86      4.70 o 
  -1  11   1       55.96       68.69      6.92 o 
   0  11   1       55.56       62.33      6.34 o 
   1  11   1      745.51      688.45     19.15 o 
   2  11   1      703.52      656.20     23.22 o 
   3  11   1        0.65       -1.01      4.90 o 
   4  11   1      125.93      138.83     29.61 o 
   5  11   1       42.66       41.53      8.61 o 
   6  11   1       26.17       44.01     10.83 o 
  -6  12   1       92.54      111.99     12.90 o 
  -5  12   1       78.72       83.49     11.15 o 
  -4  12   1        4.67        5.43      6.12 o 
  -3  12   1       27.55       13.40     10.64 o 
  -2  12   1       37.56       29.45      6.72 o 
  -1  12   1       33.18       35.88      7.09 o 
   0  12   1       53.73       53.67     13.44 o 
   1  12   1       14.50        7.91      6.27 o 
   2  12   1      208.06      213.58     16.18 o 
   3  12   1      172.52      148.90     14.93 o 
   4  12   1        0.81        8.48      9.51 o 
   5  12   1        9.81       12.95      7.81 o 
   6  12   1       10.07        7.80     11.31 o 
  -5  13   1       10.05        7.65      8.77 o 
  -4  13   1        2.21       14.34      7.17 o 
  -3  13   1       73.65       69.62     14.52 o 
  -2  13   1        9.81       10.48      7.17 o 
  -1  13   1        4.15       12.95      6.28 o 
   0  13   1        0.73       -2.66      5.79 o 
   1  13   1       42.35       36.14     14.92 o 
   2  13   1      208.21      207.96     21.69 o 
   3  13   1        4.02        4.06      7.43 o 
   4  13   1        0.04       -1.38      9.31 o 
   5  13   1       52.54       67.08     10.16 o 
  -4  14   1       53.14       61.26     13.93 o 
  -3  14   1        1.83       -9.85      9.48 o 
  -2  14   1      195.44      188.76     21.67 o 
  -1  14   1       20.57        9.96      7.30 o 
   0  14   1        1.94       -9.65     10.46 o 
   1  14   1       10.94        2.47      8.82 o 
   2  14   1       30.91       35.31     12.45 o 
   3  14   1      199.98      207.96     23.69 o 
   4  14   1        1.04        1.03      6.74 o 
  -3  15   1        4.75       23.40      8.92 o 
  -2  15   1       20.65       17.08     14.21 o 
  -1  15   1        2.10        4.68     13.68 o 
   0  15   1       17.67      -12.62     11.39 o 
   1  15   1        0.00        7.33     10.50 o 
   2  15   1       89.13       93.44     17.42 o 
   3  15   1       14.54       27.90     14.10 o 
  -1  16   1       61.45       41.40     22.33 o 
   1  16   1      211.17      291.55     42.19 o 
  -8   0   2       42.88       42.85     12.05 o 
  -6   0   2      169.57      168.28     12.45 o 
  -4   0   2     5452.11     5208.12     79.19 o 
  -2   0   2    15778.93    16494.08    270.91 o 
   0   0   2     2663.33     2957.21     70.35 o 
   2   0   2      110.27      130.17      6.02 o 
   4   0   2       26.79       21.36      4.35 o 
   6   0   2       50.70       41.71      6.88 o 
   8   0   2       48.82       63.55     17.74 o 
  -9   1   2        3.02       16.04     10.95 o 
  -8   1   2        1.05       -0.24      6.16 o 
  -7   1   2       18.90       18.49      6.18 o 
  -6   1   2        1.23        5.62      3.42 o 
  -5   1   2      188.77      203.60      9.32 o 
  -4   1   2      370.83      339.84     10.80 o 
  -3   1   2     2163.79     1943.44     26.38 o 
  -2   1   2       17.02       13.44      3.93 o 
  -1   1   2     1149.08      982.62     12.86 o 
   0   1   2        1.68       -0.75      1.01 o 
   1   1   2      115.18      121.87      3.72 o 
   2   1   2      885.67      805.16     11.87 o 
   3   1   2      190.05      203.78      5.18 o 
   4   1   2       31.98       36.95      3.54 o 
   5   1   2       73.03       74.28      6.21 o 
   6   1   2      147.38      169.60      9.51 o 
   7   1   2       22.58       21.94      7.03 o 
   8   1   2       14.93       23.93     10.77 o 
  -9   2   2        3.25        6.69     12.07 o 
  -8   2   2       14.22       16.21      7.85 o 
  -7   2   2       13.32       14.30      4.77 o 
  -6   2   2       14.35       20.68      4.32 o 
  -5   2   2      115.03      130.66      7.88 o 
  -4   2   2      442.31      457.52     11.24 o 
  -3   2   2     1946.98     1941.92     29.94 o 
  -2   2   2        0.62        2.01      1.57 o 
  -1   2   2       39.48       39.84      2.68 o 
   0   2   2     7999.81     7984.35     93.18 o 
   1   2   2     8415.87     8264.12    153.84 o 
   2   2   2      597.90      543.00      8.11 o 
   3   2   2       25.54       21.73      5.04 o 
   4   2   2      226.55      195.59      7.04 o 
   5   2   2       28.15       36.21      4.52 o 
   6   2   2      359.58      358.89     14.24 o 
   7   2   2        1.81        5.81      4.95 o 
   8   2   2        5.67       20.74     18.89 o 
  -8   3   2       32.57       37.69     12.57 o 
  -7   3   2       13.29       20.30      5.87 o 
  -6   3   2        1.81        6.51      3.87 o 
  -5   3   2      820.50      768.92     19.70 o 
  -4   3   2     1727.43     1647.37     25.61 o 
  -3   3   2      279.56      266.01      7.62 o 
  -2   3   2     1117.22     1063.02     15.99 o 
  -1   3   2     3289.03     3114.16     36.38 o 
   0   3   2     1419.63     1651.94     23.82 o 
   1   3   2       32.75       38.95      2.45 o 
   2   3   2      104.09      130.31      5.03 o 
   3   3   2       44.83       54.34      5.69 o 
   4   3   2     1313.87     1212.32     24.45 o 
   5   3   2      380.25      338.85     11.89 o 
   6   3   2        7.12       14.62      7.20 o 
   7   3   2       43.64       32.83      6.48 o 
   8   3   2        1.44       15.35      9.70 o 
  -8   4   2       10.70        8.19      8.16 o 
  -7   4   2       25.65       31.15      7.95 o 
  -6   4   2      274.58      259.76     13.82 o 
  -5   4   2      168.61      173.41      9.04 o 
  -4   4   2      221.14      236.04      8.56 o 
  -3   4   2      109.25      118.98      5.68 o 
  -2   4   2       75.52       80.12      5.25 o 
  -1   4   2      145.19      142.05      4.40 o 
   0   4   2       43.13       43.04      3.53 o 
   1   4   2     8623.96     9469.61     99.90 o 
   2   4   2      180.56      180.20      5.78 o 
   3   4   2      127.21      141.10      6.34 o 
   4   4   2      749.01      733.95     15.54 o 
   5   4   2      900.71      845.37     19.06 o 
   6   4   2       12.16        6.08      5.70 o 
   7   4   2      109.15      133.57     11.39 o 
   8   4   2        0.11       -1.94      8.77 o 
  -8   5   2        0.32       -4.92      7.48 o 
  -7   5   2        0.05       -1.05      5.91 o 
  -6   5   2        1.16        0.92      4.33 o 
  -5   5   2        2.68        2.63      5.15 o 
  -4   5   2       23.38       38.60      4.47 o 
  -3   5   2        5.67        8.25      2.45 o 
  -2   5   2      255.41      258.60      6.50 o 
  -1   5   2      320.64      326.44     16.81 o 
   0   5   2     1874.69     1965.91     25.47 o 
   1   5   2     2241.56     2504.74     30.94 o 
   2   5   2        0.48        1.35      1.70 o 
   3   5   2      182.90      156.96      7.01 o 
   4   5   2      699.66      644.16     13.82 o 
   5   5   2        0.05        5.55      3.48 o 
   6   5   2       27.77       32.62      6.33 o 
   7   5   2       34.42       39.51      8.75 o 
   8   5   2        0.86        0.06      7.94 o 
  -8   6   2       23.76       27.76     10.22 o 
  -7   6   2        7.21        6.57      6.81 o 
  -6   6   2       48.44       48.65      8.16 o 
  -5   6   2       52.62       69.22      7.59 o 
  -4   6   2      323.04      312.05     10.91 o 
  -3   6   2       29.97       34.96      3.74 o 
  -2   6   2      235.70      227.57      7.70 o 
  -1   6   2       28.22       11.78      6.73 o 
   0   6   2       34.60       44.29      5.66 o 
   1   6   2     2665.82     2765.68     34.61 o 
   2   6   2      404.62      413.31     11.87 o 
   3   6   2      301.70      306.38      9.39 o 
   4   6   2       71.91       93.72      7.23 o 
   5   6   2      186.63      190.92     10.88 o 
   6   6   2        2.13       -1.41      5.26 o 
   7   6   2        3.27       15.48      7.91 o 
   8   6   2       31.71       24.37     10.24 o 
  -8   7   2        3.36       21.97     10.95 o 
  -7   7   2       33.93       50.20      9.68 o 
  -6   7   2       12.53        9.75      6.39 o 
  -5   7   2        2.76        3.93      4.49 o 
  -4   7   2      140.71      140.07      8.94 o 
  -3   7   2      249.52      248.69     12.52 o 
  -2   7   2       61.50       60.16      4.66 o 
  -1   7   2       88.57       10.78      5.45 o 
   0   7   2     2959.29     3395.96     42.36 o 
   1   7   2      795.91      859.39     21.63 o 
   2   7   2        1.45        3.70      2.28 o 
   3   7   2      268.59      290.68      9.89 o 
   4   7   2      170.92      182.87     12.79 o 
   5   7   2      501.71      505.08     18.20 o 
   6   7   2        4.54       15.43      6.30 o 
   7   7   2        9.94       10.05      8.73 o 
   8   7   2        8.83       22.82     15.03 o 
  -7   8   2        0.05        6.51      7.63 o 
  -6   8   2      401.07      438.14     24.90 o 
  -5   8   2       12.84       12.05      6.81 o 
  -4   8   2      214.97      184.37     11.53 o 
  -3   8   2      297.99      311.13     11.57 o 
  -2   8   2       70.00       81.21     10.31 o 
  -1   8   2       30.48       17.05      9.11 o 
   0   8   2      163.32      174.82      8.45 o 
   1   8   2      199.35      221.62      7.29 o 
   2   8   2       49.49       48.23      5.87 o 
   3   8   2      210.05      218.22     11.40 o 
   4   8   2       23.90       11.73      5.35 o 
   5   8   2        7.06        8.02      6.54 o 
   6   8   2        3.19        2.34      5.86 o 
   7   8   2        0.05       -3.77     11.43 o 
  -7   9   2       10.41       11.09     10.93 o 
  -6   9   2      102.15      134.49     14.67 o 
  -5   9   2      225.06      221.21     15.45 o 
  -4   9   2        0.23        5.20      4.37 o 
  -3   9   2        0.09        1.70      3.54 o 
  -2   9   2       55.94       74.87      7.20 o 
  -1   9   2        2.14       -1.61      3.06 o 
   0   9   2      233.99      222.50      8.93 o 
   1   9   2      211.59      180.84      7.91 o 
   2   9   2       34.65       55.43      5.90 o 
   3   9   2       26.03       27.18      6.83 o 
   4   9   2      108.29      105.00     11.62 o 
   5   9   2        5.07       10.40      5.35 o 
   6   9   2       20.90       22.16      7.19 o 
   7   9   2       15.10       11.18     11.66 o 
  -7  10   2       68.03       91.61     17.12 o 
  -6  10   2      468.54      440.02     26.12 o 
  -5  10   2       89.41       91.47     10.81 o 
  -4  10   2        9.55       12.18      5.53 o 
  -3  10   2        0.01       -1.32      3.88 o 
  -2  10   2      219.10      221.72     14.85 o 
  -1  10   2        3.05        5.07      4.68 o 
   0  10   2      328.82      301.19     12.14 o 
   1  10   2      207.83      192.28      8.86 o 
   2  10   2     2685.63     2471.70     50.39 o 
   3  10   2      613.91      643.92     69.78 o 
   4  10   2       64.50       81.58     11.21 o 
   5  10   2       27.52       38.07      7.96 o 
   6  10   2       62.54       49.77     10.40 o 
   7  10   2       18.29       19.92     15.09 o 
  -6  11   2       34.40       39.01     15.50 o 
  -5  11   2       23.54       17.13      8.95 o 
  -4  11   2      111.53       99.24     11.09 o 
  -3  11   2       19.19       29.96      5.87 o 
  -2  11   2      254.00      258.48     14.01 o 
  -1  11   2       10.39        4.64      4.66 o 
   0  11   2      265.91      272.05     12.72 o 
   1  11   2     1156.83     1112.77     25.22 o 
   2  11   2     1178.03     1047.48     29.93 o 
   3  11   2       24.19       48.69      8.98 o 
   4  11   2      408.95      407.39     22.89 o 
   5  11   2        0.07        4.64      6.77 o 
   6  11   2       32.08       30.65     10.39 o 
  -6  12   2        9.10       18.00      9.09 o 
  -5  12   2        3.73       10.81      7.17 o 
  -4  12   2       44.88       48.05     11.42 o 
  -3  12   2       18.82       32.35      7.63 o 
  -2  12   2       53.73       45.45      9.91 o 
  -1  12   2       95.47       83.53      7.77 o 
   0  12   2      268.43      236.32     13.22 o 
   1  12   2       35.96       32.77      9.63 o 
   2  12   2        0.67        4.94      7.39 o 
   3  12   2      110.75      143.38     21.07 o 
   4  12   2      270.52      250.69     19.50 o 
   5  12   2        5.99        9.73      6.68 o 
  -5  13   2        0.31        5.88      6.94 o 
  -4  13   2        0.44        4.02      6.75 o 
  -3  13   2        3.36        7.78      5.87 o 
  -2  13   2       23.48       31.04      7.39 o 
  -1  13   2        0.04       -2.68      5.88 o 
   0  13   2      220.89      230.89     16.32 o 
   1  13   2       15.26       37.83     10.04 o 
   2  13   2       52.13       46.39     13.42 o 
   3  13   2        7.33        0.08      7.41 o 
   4  13   2       35.50       20.01      9.20 o 
   5  13   2       32.75       26.32      7.86 o 
  -4  14   2        7.67       11.30      7.70 o 
  -3  14   2       11.08       13.67      7.71 o 
  -2  14   2       40.49       29.18     12.84 o 
  -1  14   2       82.70      124.50     13.58 o 
   0  14   2       31.36       36.25     11.44 o 
   1  14   2       49.47       39.97     12.43 o 
   2  14   2       36.67       47.72     12.90 o 
   3  14   2       82.74      107.84     18.57 o 
   4  14   2       73.76       79.31     17.55 o 
  -3  15   2       60.32       80.47     23.21 o 
  -2  15   2        2.69       -3.79     20.65 o 
  -1  15   2      230.05      256.57     35.53 o 
   0  15   2       96.16       64.61     19.68 o 
   1  15   2      115.75      148.79     20.49 o 
   2  15   2       28.69       32.63     13.21 o 
   3  15   2       61.41       63.00     15.90 o 
   0  16   2        1.02       -8.47     15.36 o 
  -9   0   3        7.60       26.66     17.39 o 
  -7   0   3      244.15      241.57     20.50 o 
  -5   0   3     1103.17     1012.29     26.64 o 
  -3   0   3      937.05      866.40     25.07 o 
  -1   0   3      766.05      717.45     16.51 o 
   1   0   3      243.21      298.11      9.18 o 
   3   0   3        0.06        0.68      2.65 o 
   5   0   3       66.29      107.86     15.04 o 
   7   0   3      311.89      306.20     32.84 o 
  -9   1   3        0.36       25.03     12.31 o 
  -8   1   3        0.27        6.18      6.63 o 
  -7   1   3       26.42       27.05      5.32 o 
  -6   1   3      330.68      320.68     19.23 o 
  -5   1   3     1139.24     1049.36     22.99 o 
  -4   1   3     1351.84     1350.23     22.16 o 
  -3   1   3      351.20      322.05      8.33 o 
  -2   1   3    54845.14    56248.48    638.12 o 
  -1   1   3     3815.78     3871.99     42.58 o 
   0   1   3       33.03       29.53      2.27 o 
   1   1   3     2839.69     2873.91     36.58 o 
   2   1   3       17.73       25.57      2.27 o 
   3   1   3        0.49        4.44      1.97 o 
   4   1   3      354.93      369.33      8.71 o 
   5   1   3       98.02      108.30      6.28 o 
   6   1   3      224.81      247.16     13.02 o 
   7   1   3        7.53       14.53      6.22 o 
   8   1   3        8.52       28.20     10.11 o 
  -9   2   3        5.67       17.49     12.91 o 
  -8   2   3        3.98       15.66      6.49 o 
  -7   2   3       35.61       41.57      6.15 o 
  -6   2   3        1.87        5.41      5.16 o 
  -5   2   3      131.19      153.71      9.68 o 
  -4   2   3       57.03       58.83      5.00 o 
  -3   2   3       56.71       52.35      4.19 o 
  -2   2   3     7282.96     6869.90     74.73 o 
  -1   2   3      836.31      839.95     11.98 o 
   0   2   3     3364.30     3605.16     39.63 o 
   1   2   3      163.65      142.84      7.61 o 
   2   2   3      975.81      948.87     20.05 o 
   3   2   3       39.26       34.44      3.87 o 
   4   2   3       57.08       64.65      3.99 o 
   5   2   3       16.42       29.11      4.22 o 
   6   2   3       31.97       47.80      6.78 o 
   7   2   3        3.49        9.14      5.96 o 
   8   2   3        0.04        5.07     10.37 o 
  -8   3   3        0.77        6.67      6.85 o 
  -7   3   3       18.61       19.75      6.00 o 
  -6   3   3      150.56      178.50     10.35 o 
  -5   3   3        5.67       13.73      3.74 o 
  -4   3   3      139.65      136.54      8.18 o 
  -3   3   3      964.16      925.52     17.85 o 
  -2   3   3      804.65      776.04     12.69 o 
  -1   3   3        1.56        3.48      1.57 o 
   0   3   3      950.81      928.65     11.79 o 
   1   3   3       10.97       16.34      2.15 o 
   2   3   3      678.10      696.74     13.07 o 
   3   3   3     1114.82     1143.65     18.25 o 
   4   3   3      951.72      801.50     72.22 o 
   5   3   3      598.98      583.48     19.65 o 
   6   3   3        2.08        4.43      4.22 o 
   7   3   3        7.66       14.67      5.48 o 
   8   3   3       16.31       33.51     16.86 o 
  -8   4   3        6.92       11.76      8.48 o 
  -7   4   3        2.54       -0.08      5.92 o 
  -6   4   3      157.35      153.18     14.94 o 
  -5   4   3        2.99       10.30      3.47 o 
  -4   4   3      745.77      671.58     17.75 o 
  -3   4   3      676.26      616.32     18.37 o 
  -2   4   3     1562.88     1542.61     22.96 o 
  -1   4   3     2210.53     2185.11     28.25 o 
   0   4   3        7.99        3.64      1.89 o 
   1   4   3      124.41      163.74      4.71 o 
   2   4   3       32.43       38.51      3.40 o 
   3   4   3       48.65       68.27      5.19 o 
   4   4   3      773.28      767.81     14.61 o 
   5   4   3        4.83        5.12      4.05 o 
   6   4   3      112.01      139.15     14.74 o 
   7   4   3       76.22       53.50      8.85 o 
   8   4   3       33.10       45.13     17.21 o 
  -8   5   3       20.21       26.05      9.90 o 
  -7   5   3        0.66       11.59      6.47 o 
  -6   5   3      286.24      289.97     14.47 o 
  -5   5   3       53.78       58.78      6.93 o 
  -4   5   3      870.11      753.96     18.74 o 
  -3   5   3       65.19       61.24      6.16 o 
  -2   5   3       45.79       42.65      4.63 o 
  -1   5   3     1457.78     1407.63     21.93 o 
   0   5   3      606.22      634.22     15.75 o 
   1   5   3     1222.66     1455.65     20.09 o 
   2   5   3     1803.57     1757.28     27.65 o 
   3   5   3     3886.45     3788.11     47.56 o 
   4   5   3        0.00       -0.51      4.05 o 
   5   5   3       13.25       18.65      6.71 o 
   6   5   3        3.47        3.30      4.87 o 
   7   5   3        5.38       -0.07      6.91 o 
   8   5   3        0.39       11.54      8.08 o 
  -8   6   3       25.27       47.86     11.08 o 
  -7   6   3        9.31       10.46      6.97 o 
  -6   6   3        0.30        5.57      5.05 o 
  -5   6   3      230.74      251.05     13.33 o 
  -4   6   3      137.97      135.27     12.63 o 
  -3   6   3        3.78        5.42      3.00 o 
  -2   6   3     1087.10     1069.00     21.63 o 
  -1   6   3     2157.61     2457.90     35.54 o 
   0   6   3      138.62      161.07      5.76 o 
   1   6   3     1078.52     1050.22     17.92 o 
   2   6   3       69.98       66.36      4.11 o 
   3   6   3      348.14      370.10     13.27 o 
   4   6   3       73.70       86.55     10.03 o 
   5   6   3        3.12        1.27      4.29 o 
   6   6   3       11.77        7.61      5.04 o 
   7   6   3       67.82       77.04     11.61 o 
   8   6   3        0.69      -11.64      7.76 o 
  -8   7   3       24.76       24.05     11.23 o 
  -7   7   3       50.52       71.50     11.54 o 
  -6   7   3        1.03        1.91      5.69 o 
  -5   7   3       94.13       85.01      8.64 o 
  -4   7   3       11.47       12.04      4.02 o 
  -3   7   3       99.65      110.04      7.60 o 
  -2   7   3       65.67       60.13      6.06 o 
  -1   7   3      545.39      577.85     12.02 o 
   0   7   3        5.45       18.53      3.07 o 
   1   7   3      986.75     1090.07     17.90 o 
   2   7   3        2.04        4.27      2.27 o 
   3   7   3       51.94       70.55      7.30 o 
   4   7   3       54.95       60.67      8.81 o 
   5   7   3       49.38       57.84      7.61 o 
   6   7   3        3.14        2.30      5.44 o 
   7   7   3        1.86        9.96      9.17 o 
  -7   8   3      155.13      148.17     15.85 o 
  -6   8   3        5.51        5.09      6.51 o 
  -5   8   3      114.21       89.15      9.33 o 
  -4   8   3        1.51        2.16      3.78 o 
  -3   8   3       50.79       43.39      5.43 o 
  -2   8   3        8.91       11.81      7.97 o 
  -1   8   3      169.01      157.54      7.80 o 
   0   8   3      187.63      206.25      7.65 o 
   1   8   3      425.36      454.85     10.98 o 
   2   8   3       45.49       54.11      5.59 o 
   3   8   3      204.06      182.40     13.57 o 
   4   8   3        6.53        9.71      5.48 o 
   5   8   3       79.76       77.86      9.08 o 
   6   8   3       59.64       71.55      9.91 o 
   7   8   3       89.39       93.16     18.01 o 
  -7   9   3       21.90       14.01     13.20 o 
  -6   9   3        7.99        9.63      7.77 o 
  -5   9   3       26.75       36.90      8.97 o 
  -4   9   3        7.88       24.21      5.45 o 
  -3   9   3      288.09      286.16     12.59 o 
  -2   9   3       12.33       12.65      4.56 o 
  -1   9   3      143.36      171.16     11.61 o 
   0   9   3      319.08      341.87     10.24 o 
   1   9   3      742.64      763.95     15.90 o 
   2   9   3      673.01      692.26     18.56 o 
   3   9   3        0.25        8.14      4.86 o 
   4   9   3       60.42       63.07      9.56 o 
   5   9   3       10.18        7.36      5.41 o 
   6   9   3        0.29        3.06      6.51 o 
   7   9   3        1.02       -1.41     10.52 o 
  -7  10   3        0.38        2.20     12.90 o 
  -6  10   3       53.74       52.20     11.09 o 
  -5  10   3        4.89        7.14      6.72 o 
  -4  10   3        0.32       -2.89      3.80 o 
  -3  10   3      143.32      140.20      9.78 o 
  -2  10   3       74.46       71.03      7.94 o 
  -1  10   3       81.72       78.73      7.98 o 
   0  10   3      230.90      247.90     13.24 o 
   1  10   3      186.19      198.04      9.82 o 
   2  10   3      369.29      367.14     22.06 o 
   3  10   3      390.05      392.74     18.69 o 
   4  10   3       12.01       19.31      7.55 o 
   5  10   3        6.85        2.54      5.66 o 
   6  10   3       28.53       29.18      9.32 o 
  -6  11   3        0.03        1.03      7.26 o 
  -5  11   3       12.11        3.00      8.40 o 
  -4  11   3        1.67       -8.09      5.39 o 
  -3  11   3      180.75      193.59     11.81 o 
  -2  11   3       20.66       14.07      6.31 o 
  -1  11   3       58.49       72.57      7.99 o 
   0  11   3      478.88      439.15     23.47 o 
   1  11   3     1227.90     1197.24     48.24 o 
   2  11   3       18.46       24.83      7.04 o 
   3  11   3      279.48      266.56     28.71 o 
   4  11   3        0.19        5.16      6.65 o 
   5  11   3      136.13      143.96     13.96 o 
   6  11   3       28.46       32.70     11.64 o 
  -6  12   3       79.50       95.74     13.87 o 
  -5  12   3       10.52       10.75      6.74 o 
  -4  12   3       76.96       83.57     10.47 o 
  -3  12   3       94.36      112.17     10.12 o 
  -2  12   3        5.30        4.16      5.30 o 
  -1  12   3      698.29      607.89     19.22 o 
   0  12   3      948.40      929.85     24.00 o 
   1  12   3      122.77      129.71     15.78 o 
   2  12   3     1149.85     1049.52     39.26 o 
   3  12   3      197.00      194.73     16.70 o 
   4  12   3       17.13       -1.10     10.50 o 
   5  12   3       43.60       48.64      9.79 o 
  -5  13   3       14.35        4.78      6.70 o 
  -4  13   3        9.36       15.47      7.17 o 
  -3  13   3       10.25       14.98      6.90 o 
  -2  13   3        0.56        1.81      6.54 o 
  -1  13   3        7.11       10.39      5.08 o 
   0  13   3        1.43        3.69      7.48 o 
   1  13   3      182.02      199.02     20.53 o 
   2  13   3        2.70        3.83      8.19 o 
   3  13   3       66.34       78.27     15.30 o 
   4  13   3        7.87        6.51      8.76 o 
   5  13   3       14.86        9.07      6.50 o 
  -4  14   3       39.41       58.44      9.76 o 
  -3  14   3       68.51       67.59     18.42 o 
  -2  14   3       17.22       24.12     10.79 o 
  -1  14   3       45.71       25.35     20.48 o 
   0  14   3       45.12       29.93     10.83 o 
   1  14   3      100.84      102.09     26.13 o 
   2  14   3       40.95       63.35     13.99 o 
   3  14   3        0.00       -7.94      9.80 o 
   4  14   3        7.82        8.80     10.32 o 
  -3  15   3       39.87       57.60     11.44 o 
  -2  15   3        1.56        7.45      8.97 o 
  -1  15   3        0.76       -9.00     11.30 o 
   0  15   3       28.19       32.22     15.54 o 
   1  15   3        5.36        5.38     10.45 o 
   2  15   3       31.86       42.95     14.81 o 
   3  15   3       19.98       27.71     14.31 o 
   0  16   3       11.82       -4.41     19.60 o 
  -8   0   4       90.77       62.57     12.72 o 
  -6   0   4      141.90      141.31     24.45 o 
  -4   0   4    12481.64    12185.26    490.10 o 
  -2   0   4     7135.01     7584.94    130.19 o 
   0   0   4     7122.38     7829.11    181.65 o 
   2   0   4       32.45       43.94      5.18 o 
   4   0   4      131.17      123.57      8.19 o 
   6   0   4       50.65       46.98     12.05 o 
   8   0   4       17.26       33.10     15.54 o 
  -9   1   4       10.91       15.79     10.10 o 
  -8   1   4        1.19        1.47      7.35 o 
  -7   1   4        3.59        3.83      4.58 o 
  -6   1   4       18.83       21.19      4.90 o 
  -5   1   4       54.07       57.38      5.91 o 
  -4   1   4     7887.62     7670.66     87.35 o 
  -3   1   4        9.79        9.12      2.36 o 
  -2   1   4      925.77      911.58     14.40 o 
  -1   1   4     2828.13     2536.41     33.44 o 
   0   1   4      251.59      188.88      5.21 o 
   1   1   4      304.99      253.91      6.34 o 
   2   1   4       98.29       99.82      3.78 o 
   3   1   4      584.62      513.46      8.76 o 
   4   1   4      890.92      877.51     13.49 o 
   5   1   4      308.57      345.13     10.60 o 
   6   1   4       82.98       93.88      8.60 o 
   7   1   4       17.46       24.29     15.40 o 
   8   1   4        6.42       15.12      8.55 o 
  -9   2   4        0.03       -5.95     11.54 o 
  -8   2   4        2.14        7.28      6.00 o 
  -7   2   4       59.98       37.69     17.87 o 
  -6   2   4        4.67        9.62      4.00 o 
  -5   2   4      305.83      313.27     10.57 o 
  -4   2   4     5478.34     5301.90     63.60 o 
  -3   2   4       18.13       24.54      3.41 o 
  -2   2   4     1640.80     1616.74     21.93 o 
  -1   2   4     5869.68     5865.38     63.70 o 
   0   2   4     5273.53     5441.37     66.10 o 
   1   2   4       93.33       78.91     11.43 o 
   2   2   4      307.57      264.04      9.63 o 
   3   2   4     1113.05     1041.59     14.60 o 
   4   2   4       67.54       54.62      3.82 o 
   5   2   4        6.75        3.22      3.12 o 
   6   2   4       23.27       31.06      5.82 o 
   7   2   4        4.00       10.27      6.69 o 
   8   2   4       12.20       16.78     10.36 o 
  -8   3   4       20.18       20.39      7.34 o 
  -7   3   4       26.52       31.22      7.00 o 
  -6   3   4      182.57      142.06     12.50 o 
  -5   3   4       38.77       47.02      5.05 o 
  -4   3   4     1152.57     1063.37     23.20 o 
  -3   3   4      277.44      247.14      7.74 o 
  -2   3   4     1499.64     1560.14     21.48 o 
  -1   3   4     5531.44     5662.59     70.23 o 
   0   3   4       11.54        3.38      2.30 o 
   1   3   4      994.24     1025.73     20.93 o 
   2   3   4     1340.63     1337.54     26.94 o 
   3   3   4      112.30      106.56      5.27 o 
   4   3   4      102.55       95.45     23.03 o 
   5   3   4       37.03       45.84      5.44 o 
   6   3   4       55.78       65.03     12.50 o 
   7   3   4      105.46      100.77     14.73 o 
   8   3   4        0.82       19.71     16.73 o 
  -8   4   4       43.50       60.01     10.97 o 
  -7   4   4       19.76       24.06      6.20 o 
  -6   4   4      267.36      269.10     14.39 o 
  -5   4   4       84.93       72.65      8.73 o 
  -4   4   4      612.92      543.01     15.53 o 
  -3   4   4        9.13       16.03      2.91 o 
  -2   4   4      645.86      621.98     14.27 o 
  -1   4   4     2033.17     2233.11     28.99 o 
   0   4   4      505.91      501.76      8.37 o 
   1   4   4      428.79      465.73      8.43 o 
   2   4   4      776.87      883.26     21.05 o 
   3   4   4        0.66       -0.44      2.25 o 
   4   4   4      247.88      272.00     12.73 o 
   5   4   4       37.39       35.66      5.55 o 
   6   4   4       80.15       79.87      9.92 o 
   7   4   4        1.63       -0.61      8.08 o 
   8   4   4       25.61       47.58     16.59 o 
  -8   5   4       14.32       18.38     12.10 o 
  -7   5   4       21.49       18.09      6.41 o 
  -6   5   4       56.99       70.58      8.03 o 
  -5   5   4        0.00        2.20      3.65 o 
  -4   5   4       39.72       36.69     10.66 o 
  -3   5   4     1437.73     1263.53     24.75 o 
  -2   5   4       77.49      110.67      7.49 o 
  -1   5   4     2653.39     2725.52     34.97 o 
   0   5   4      488.05      519.59     10.02 o 
   1   5   4     2845.26     2938.90     35.47 o 
   2   5   4      188.10      186.99      7.63 o 
   3   5   4      118.55      127.94      6.19 o 
   4   5   4      372.66      359.17     12.99 o 
   5   5   4      209.78      204.40     11.20 o 
   6   5   4      100.66       85.05      8.21 o 
   7   5   4       23.98       25.73      8.52 o 
   8   5   4        0.02       15.34      8.87 o 
  -8   6   4       48.90       38.35     11.22 o 
  -7   6   4       29.14       34.83      9.14 o 
  -6   6   4       22.39       20.87      5.74 o 
  -5   6   4      161.98      147.29     10.78 o 
  -4   6   4      245.35      215.01     11.87 o 
  -3   6   4      302.27      292.60     12.96 o 
  -2   6   4     1787.08     1704.73     26.50 o 
  -1   6   4     4276.65     4889.53     52.05 o 
   0   6   4        0.55        2.65      1.95 o 
   1   6   4      937.74      993.32     16.03 o 
   2   6   4      782.44      798.66     30.55 o 
   3   6   4        1.20        3.81      3.45 o 
   4   6   4       93.54      117.42     10.84 o 
   5   6   4       46.64       46.96      6.35 o 
   6   6   4       35.43       43.23      6.16 o 
   7   6   4        8.73       21.20      8.39 o 
   8   6   4        8.26       19.62     15.85 o 
  -8   7   4        1.95       10.59      9.78 o 
  -7   7   4      101.98      116.19     18.59 o 
  -6   7   4       53.21       60.75     10.75 o 
  -5   7   4        8.30       15.19      5.38 o 
  -4   7   4      256.20      267.66     13.43 o 
  -3   7   4       73.00       85.12      7.96 o 
  -2   7   4        1.50        2.99      2.89 o 
  -1   7   4       57.74       93.27      5.62 o 
   0   7   4     1321.10     1472.96     22.34 o 
   1   7   4       41.09       64.84      4.75 o 
   2   7   4       98.95      116.55      9.77 o 
   3   7   4      389.64      401.68     19.89 o 
   4   7   4      145.59      145.69     15.54 o 
   5   7   4      133.25      156.08     10.61 o 
   6   7   4       37.28       52.87      8.15 o 
   7   7   4       14.97       12.23     11.45 o 
  -7   8   4        5.23       28.09      9.84 o 
  -6   8   4       95.26       90.02     11.76 o 
  -5   8   4       11.85       14.80      5.22 o 
  -4   8   4        0.78        4.42      4.34 o 
  -3   8   4       30.63       36.29      5.59 o 
  -2   8   4        8.70       11.99      3.72 o 
  -1   8   4       44.53       64.93      6.27 o 
   0   8   4      100.45       99.08      6.88 o 
   1   8   4       34.07       44.75      4.41 o 
   2   8   4        0.66       -4.31      3.31 o 
   3   8   4        6.47        8.93      4.65 o 
   4   8   4        0.24        5.54      4.60 o 
   5   8   4       31.81       36.95      9.80 o 
   6   8   4       57.66       69.34     15.24 o 
   7   8   4        7.63       18.34     10.89 o 
  -7   9   4       11.11       14.28     12.81 o 
  -6   9   4       14.18        8.48      7.65 o 
  -5   9   4       28.30       28.14      6.90 o 
  -4   9   4       13.44       17.49      4.88 o 
  -3   9   4        7.53        5.86      4.15 o 
  -2   9   4       46.65       45.70      5.54 o 
  -1   9   4      687.91      652.10     48.99 o 
   0   9   4      483.24      444.40     13.53 o 
   1   9   4      850.85      821.02     16.51 o 
   2   9   4      200.36      214.80     11.88 o 
   3   9   4       24.76       13.72      5.12 o 
   4   9   4        3.07       -1.92      5.48 o 
   5   9   4        0.70       -1.28      5.42 o 
   6   9   4       26.76       17.77      7.33 o 
   7   9   4        7.52       10.99     10.68 o 
  -7  10   4        0.32        7.10     10.97 o 
  -6  10   4       52.03       34.55     14.12 o 
  -5  10   4       75.12       78.68     11.31 o 
  -4  10   4       22.98       22.41      5.76 o 
  -3  10   4       14.25       12.13      4.53 o 
  -2  10   4      241.78      222.89     12.95 o 
  -1  10   4      891.63      867.96     25.39 o 
   0  10   4     1416.84     1350.41     31.89 o 
   1  10   4      172.61      150.84     11.90 o 
   2  10   4       15.17        5.79      4.65 o 
   3  10   4       33.13       31.80      7.24 o 
   4  10   4       35.45       77.22     15.18 o 
   5  10   4        3.93       12.97     10.01 o 
   6  10   4        2.32       10.58      8.62 o 
  -6  11   4       17.23        4.35      7.58 o 
  -5  11   4        9.51        0.46      6.96 o 
  -4  11   4       14.66       19.09      5.86 o 
  -3  11   4       20.71       27.69      5.84 o 
  -2  11   4      102.28      114.28     10.17 o 
  -1  11   4       77.71       92.11      8.93 o 
   0  11   4     1455.11     1245.07     26.88 o 
   1  11   4      241.85      283.30     16.97 o 
   2  11   4      135.37      129.76     12.18 o 
   3  11   4      119.59      129.41     13.53 o 
   4  11   4       59.62       66.91     10.74 o 
   5  11   4       27.68       44.02     18.18 o 
   6  11   4        8.28        7.78     10.45 o 
  -6  12   4       51.65       56.59     13.31 o 
  -5  12   4        6.87        1.43      7.71 o 
  -4  12   4      109.80      117.62     12.21 o 
  -3  12   4        0.14        8.50      5.42 o 
  -2  12   4        1.97        2.22      4.46 o 
  -1  12   4      467.50      504.78     17.53 o 
   0  12   4       78.89       72.34     13.59 o 
   1  12   4       11.58        6.43      7.49 o 
   2  12   4       69.49       74.18     13.57 o 
   3  12   4       32.98       39.28      9.14 o 
   4  12   4        1.51        6.85      7.99 o 
   5  12   4        0.60       -0.91     11.89 o 
  -5  13   4        0.10       -0.24      7.32 o 
  -4  13   4        0.00       -3.66      8.33 o 
  -3  13   4       30.05       13.64      5.68 o 
  -2  13   4      111.88      109.90     12.75 o 
  -1  13   4       76.19       79.12      9.50 o 
   0  13   4        5.94       -2.44      7.21 o 
   1  13   4      106.58       96.22     15.32 o 
   2  13   4        0.19        3.64      8.11 o 
   3  13   4       71.97       81.67     24.94 o 
   4  13   4       17.43        1.56      8.15 o 
   5  13   4        8.29        6.71      9.40 o 
  -4  14   4        1.38        7.89      6.66 o 
  -3  14   4       14.26       17.56      7.97 o 
  -2  14   4      127.22      133.96     11.49 o 
  -1  14   4        3.50        8.12     12.45 o 
   0  14   4        1.54        1.67      8.71 o 
   1  14   4       38.67       32.54     11.60 o 
   2  14   4        3.40        4.68      9.71 o 
   3  14   4       78.34       85.85     16.68 o 
   4  14   4        3.00       -1.41     15.62 o 
  -3  15   4      138.34      163.62     16.76 o 
  -2  15   4        4.86       15.46     10.04 o 
  -1  15   4        4.69       -3.27     15.27 o 
   0  15   4        3.87        3.12     10.95 o 
   1  15   4        2.15       20.40     12.60 o 
   2  15   4       11.08       28.21     13.13 o 
  -9   0   5        3.64       10.24     19.07 o 
  -7   0   5        8.08       12.45      7.29 o 
  -5   0   5      514.68      544.97     22.62 o 
  -3   0   5      245.61      217.76     13.46 o 
  -1   0   5      348.60      338.37     11.45 o 
   1   0   5     1100.15     1006.05     23.01 o 
   3   0   5     2551.62     2537.22     35.93 o 
   5   0   5      124.49      159.52     10.28 o 
   7   0   5        0.01      -12.84      8.56 o 
  -9   1   5       11.78        3.31     14.96 o 
  -8   1   5        3.76        6.61      7.03 o 
  -7   1   5       22.05       41.36      6.82 o 
  -6   1   5      591.47      520.89     14.95 o 
  -5   1   5      107.24       91.83      7.07 o 
  -4   1   5     3298.10     3021.08     40.29 o 
  -3   1   5      179.32      169.80      6.65 o 
  -2   1   5     1688.75     1655.76     25.33 o 
  -1   1   5     4807.41     4850.19     60.41 o 
   0   1   5      344.79      361.45      8.23 o 
   1   1   5      248.28      237.89      6.42 o 
   2   1   5     2218.38     2128.14     36.89 o 
   3   1   5      741.64      737.32     11.95 o 
   4   1   5      569.63      576.85     10.53 o 
   5   1   5        0.29        9.69      3.35 o 
   6   1   5        4.03        5.21      5.06 o 
   7   1   5       46.93       53.32     11.68 o 
   8   1   5        9.89       -2.50      8.45 o 
  -8   2   5        0.47        5.15      6.68 o 
  -7   2   5       10.62       15.02      5.29 o 
  -6   2   5     1570.24     1349.39     38.27 o 
  -5   2   5       28.12       34.35      4.73 o 
  -4   2   5      395.10      365.87     10.54 o 
  -3   2   5      206.23      199.96      7.03 o 
  -2   2   5     3077.47     2868.86     35.43 o 
  -1   2   5        0.01        3.02      1.64 o 
   0   2   5     2601.11     2561.74     34.29 o 
   1   2   5     6147.78     6558.63    115.44 o 
   2   2   5     1313.15     1360.17     27.05 o 
   3   2   5      123.24      125.19      4.68 o 
   4   2   5       75.75       88.04      4.68 o 
   5   2   5      930.10      860.35     18.66 o 
   6   2   5       24.15       22.85      5.96 o 
   7   2   5       46.84       63.81     12.06 o 
   8   2   5        0.55       12.37      8.61 o 
  -8   3   5        0.02        2.03      6.45 o 
  -7   3   5       21.74       15.36      5.67 o 
  -6   3   5      513.29      497.60     20.26 o 
  -5   3   5       58.62       61.59      5.79 o 
  -4   3   5      422.80      395.75     10.86 o 
  -3   3   5      174.36      190.01      7.20 o 
  -2   3   5      317.40      343.02      9.95 o 
  -1   3   5     3124.37     3110.57     36.89 o 
   0   3   5      487.59      422.21      8.17 o 
   1   3   5     1765.53     1769.79     31.90 o 
   2   3   5        5.54        4.45      3.19 o 
   3   3   5      485.40      491.59     11.72 o 
   4   3   5      109.24      125.42     10.53 o 
   5   3   5       32.30       39.18      5.33 o 
   6   3   5       12.56       12.36      5.07 o 
   7   3   5        0.04       -1.66      6.08 o 
   8   3   5        1.76        0.54      9.84 o 
  -8   4   5       30.76       31.67     11.54 o 
  -7   4   5       42.24       31.54      6.79 o 
  -6   4   5      126.23      100.60     14.03 o 
  -5   4   5       69.15       72.04      7.75 o 
  -4   4   5      250.36      225.65      8.85 o 
  -3   4   5     2769.59     2546.00     33.87 o 
  -2   4   5       91.54       87.88      6.27 o 
  -1   4   5      910.80      840.66     13.38 o 
   0   4   5     1423.82     1470.92     20.17 o 
   1   4   5      751.17      769.65     14.09 o 
   2   4   5        0.38        6.12      3.42 o 
   3   4   5      356.88      379.08     14.17 o 
   4   4   5       29.95       30.97      5.50 o 
   5   4   5       17.63        7.94      6.13 o 
   6   4   5       13.39        8.28      5.01 o 
   7   4   5       63.39       68.48      8.79 o 
   8   4   5        1.48        5.91     11.39 o 
  -8   5   5        6.04        7.70      8.97 o 
  -7   5   5        0.00        0.38      5.65 o 
  -6   5   5        0.67        4.21      4.52 o 
  -5   5   5       45.32       27.02      9.73 o 
  -4   5   5      626.78      636.24     17.54 o 
  -3   5   5     1083.82     1046.11     22.29 o 
  -2   5   5      616.08      593.38     14.77 o 
  -1   5   5       79.74      108.00      5.73 o 
   0   5   5      857.35      930.22     13.51 o 
   1   5   5      395.06      424.46      7.70 o 
   2   5   5     1875.12     2124.72     49.74 o 
   3   5   5      971.45     1007.04     23.68 o 
   4   5   5        1.32        7.40      4.12 o 
   5   5   5       32.57       29.85      5.06 o 
   6   5   5      158.62      170.70     13.70 o 
   7   5   5       74.09       98.11     12.18 o 
   8   5   5       40.38       49.78     18.54 o 
  -8   6   5        0.70        7.43      9.03 o 
  -7   6   5        0.40        4.52      5.53 o 
  -6   6   5       17.78       19.85      5.83 o 
  -5   6   5      103.91       97.93     12.16 o 
  -4   6   5       42.09       41.00      7.45 o 
  -3   6   5        0.70        2.60      3.31 o 
  -2   6   5      303.14      368.62     10.68 o 
  -1   6   5      480.79      495.58     11.47 o 
   0   6   5      207.56      215.79      6.24 o 
   1   6   5       17.04       16.42      3.65 o 
   2   6   5       80.92       77.31      5.64 o 
   3   6   5      125.04      128.48     14.50 o 
   4   6   5        6.40        9.38      4.54 o 
   5   6   5       61.74       59.46      6.97 o 
   6   6   5      136.45      153.92     10.87 o 
   7   6   5      168.41      171.62     20.89 o 
   8   6   5        0.13       -3.77      9.64 o 
  -8   7   5       67.50      100.51     15.44 o 
  -7   7   5       16.37       34.81     11.35 o 
  -6   7   5        1.55        0.18      5.02 o 
  -5   7   5       96.64       93.29      9.19 o 
  -4   7   5        0.01        0.18      3.53 o 
  -3   7   5       27.10       34.07      5.50 o 
  -2   7   5      109.40      105.06      7.26 o 
  -1   7   5      243.78      243.38      9.63 o 
   0   7   5       85.86      142.26      7.43 o 
   1   7   5      242.98      243.20      7.67 o 
   2   7   5       11.11       15.07      4.90 o 
   3   7   5        7.18       13.04      5.25 o 
   4   7   5        0.87        7.06      4.78 o 
   5   7   5       16.14       22.03      6.02 o 
   6   7   5        5.53        6.19      5.68 o 
   7   7   5      200.76      267.83     21.50 o 
  -7   8   5       18.27       17.57      8.64 o 
  -6   8   5        3.60        6.68      6.01 o 
  -5   8   5        0.18        6.51      5.01 o 
  -4   8   5        3.62        4.98      4.29 o 
  -3   8   5       13.07       20.70      5.90 o 
  -2   8   5      311.97      314.12     10.97 o 
  -1   8   5      123.96      147.91      8.03 o 
   0   8   5       57.65       56.88      4.86 o 
   1   8   5        9.18        5.48      3.58 o 
   2   8   5       61.30       72.55      8.60 o 
   3   8   5      215.45      227.51     14.78 o 
   4   8   5        2.74        7.33      4.86 o 
   5   8   5      109.94      125.87     17.07 o 
   6   8   5       20.91       21.88      7.16 o 
   7   8   5      143.74      156.00     18.13 o 
  -7   9   5       14.53       22.74      9.79 o 
  -6   9   5        3.91        7.93     10.59 o 
  -5   9   5      114.85      119.00     11.29 o 
  -4   9   5      182.08      163.87     20.16 o 
  -3   9   5        0.01        4.08      3.64 o 
  -2   9   5      501.72      409.91     13.57 o 
  -1   9   5      219.28      227.65     10.25 o 
   0   9   5       10.43       11.21      4.46 o 
   1   9   5      425.18      418.96     15.98 o 
   2   9   5        7.35        6.42      4.85 o 
   3   9   5       19.66       27.48      5.69 o 
   4   9   5        2.20        5.42      5.40 o 
   5   9   5        0.13       -0.28      6.43 o 
   6   9   5        0.41        3.50      7.24 o 
   7   9   5        1.15        0.68     11.58 o 
  -7  10   5        8.17       11.89     10.08 o 
  -6  10   5       34.71       41.56     10.19 o 
  -5  10   5        1.47        1.77      7.98 o 
  -4  10   5        8.90        6.73      5.12 o 
  -3  10   5      700.33      653.21     24.51 o 
  -2  10   5      937.39      867.63     20.27 o 
  -1  10   5     1415.70     1366.22     28.72 o 
   0  10   5      310.52      306.33     17.21 o 
   1  10   5       13.59       21.83      9.22 o 
   2  10   5       89.03       79.50      8.47 o 
   3  10   5       76.82       66.06      9.47 o 
   4  10   5        2.14        4.05      6.91 o 
   5  10   5       44.00       39.04      9.54 o 
   6  10   5        8.84       15.91      8.90 o 
  -6  11   5       12.45       17.46      9.00 o 
  -5  11   5       12.65       16.46      8.06 o 
  -4  11   5       97.27       87.69     10.06 o 
  -3  11   5      180.05      195.25     13.84 o 
  -2  11   5      429.06      415.82     14.32 o 
  -1  11   5      117.02      118.77      8.80 o 
   0  11   5      142.91      169.73     16.08 o 
   1  11   5       38.92       56.98     21.05 o 
   2  11   5      104.62      135.46     16.46 o 
   3  11   5        0.94        2.99      5.85 o 
   4  11   5       52.66       30.32     10.43 o 
   5  11   5        0.14        4.20      7.93 o 
   6  11   5        9.54        2.15     10.70 o 
  -5  12   5       25.80       29.95      9.34 o 
  -4  12   5        3.15        6.54      5.74 o 
  -3  12   5      324.17      316.47     15.33 o 
  -2  12   5        7.19        9.25      5.15 o 
  -1  12   5       61.54       74.78      7.69 o 
   0  12   5      828.10      799.63     37.51 o 
   1  12   5      384.95      356.73     25.11 o 
   2  12   5       24.96       18.67      9.36 o 
   3  12   5       45.49       49.49     12.58 o 
   4  12   5        7.79       21.10      8.11 o 
   5  12   5        0.02        0.75      8.52 o 
  -5  13   5        4.29        7.93      9.25 o 
  -4  13   5       11.62        9.30      7.33 o 
  -3  13   5       10.00       13.35      5.72 o 
  -2  13   5       26.64       33.56      8.23 o 
  -1  13   5      165.02      137.78     25.24 o 
   0  13   5       24.64       35.22     15.54 o 
   1  13   5       88.31       75.39     13.98 o 
   2  13   5       30.88       30.66     13.77 o 
   3  13   5        3.23       12.62     10.33 o 
   4  13   5        6.19       10.40     11.07 o 
  -4  14   5       13.65        7.02      7.28 o 
  -3  14   5       17.13       26.21      7.58 o 
  -2  14   5      217.02      239.03     14.82 o 
  -1  14   5        0.15       14.12     13.42 o 
   0  14   5       19.55        9.40      9.22 o 
   1  14   5       65.22       55.78     15.54 o 
   2  14   5       61.44       75.57     15.17 o 
   3  14   5       31.96       18.51     11.61 o 
  -2  15   5        4.18        2.21     19.07 o 
  -1  15   5       13.45       67.17     21.63 o 
   0  15   5       12.43        5.03     11.25 o 
   1  15   5        9.62       19.30     12.46 o 
   2  15   5        0.49       10.60     11.92 o 
  -8   0   6       90.71      127.63     24.71 o 
  -6   0   6     1302.30     1218.79     53.67 o 
  -4   0   6     1410.49     1322.16     35.78 o 
  -2   0   6        6.85       12.45      3.59 o 
   0   0   6       60.98       86.74      6.86 o 
   2   0   6     6851.37     7354.47    128.19 o 
   4   0   6     1271.89     1292.06     39.05 o 
   6   0   6       24.41       42.72     14.21 o 
   8   0   6       29.14       31.33     14.92 o 
  -8   1   6       82.19       74.27     11.75 o 
  -7   1   6      164.21      178.32     15.09 o 
  -6   1   6      216.28      195.73     12.20 o 
  -5   1   6        0.69        2.45      3.74 o 
  -4   1   6        0.10        0.59      3.60 o 
  -3   1   6       88.38       88.30      6.06 o 
  -2   1   6       52.65       81.72      5.24 o 
  -1   1   6      140.94      115.82      5.40 o 
   0   1   6      395.12      332.67      8.45 o 
   1   1   6       48.45       46.60      3.74 o 
   2   1   6     1146.30     1042.74     18.09 o 
   3   1   6      673.98      643.68     12.17 o 
   4   1   6      296.39      337.37      7.92 o 
   5   1   6      259.25      248.86     11.31 o 
   6   1   6       34.78       43.26     14.52 o 
   7   1   6        0.50        7.72      7.72 o 
   8   1   6        7.31       18.23      9.70 o 
  -8   2   6       25.79       14.67      8.24 o 
  -7   2   6        0.64        4.20      4.93 o 
  -6   2   6      356.35      334.09     15.12 o 
  -5   2   6       16.42       20.54      4.49 o 
  -4   2   6      662.99      622.47     14.19 o 
  -3   2   6        0.00        2.19      2.08 o 
  -2   2   6      485.14      466.54      9.98 o 
  -1   2   6      100.01      115.71      5.21 o 
   0   2   6     5393.19     5637.94     70.13 o 
   1   2   6      781.78      798.89     15.83 o 
   2   2   6      134.54      163.48      8.97 o 
   3   2   6       43.47       45.74      3.39 o 
   4   2   6       83.78       78.32      6.22 o 
   5   2   6       10.43       12.58      3.95 o 
   6   2   6       28.71       35.90      6.28 o 
   7   2   6       41.60       34.16     12.89 o 
   8   2   6        7.16       14.94      9.95 o 
  -8   3   6      123.77       96.37     11.98 o 
  -7   3   6       68.44       70.24      8.80 o 
  -6   3   6       79.42       93.65      9.20 o 
  -5   3   6       72.89       81.22      7.84 o 
  -4   3   6       49.88       57.63      5.94 o 
  -3   3   6       14.95       20.61      3.24 o 
  -2   3   6       81.32       90.01      4.93 o 
  -1   3   6     1632.31     1591.71     21.99 o 
   0   3   6     1860.85     1785.50     26.56 o 
   1   3   6      845.51      894.69     28.33 o 
   2   3   6     1995.92     2013.58     37.87 o 
   3   3   6     1466.29     1464.98     31.65 o 
   4   3   6      369.28      373.70     13.11 o 
   5   3   6      175.16      177.98     10.52 o 
   6   3   6        6.78       15.13      5.19 o 
   7   3   6       28.71       28.77     22.11 o 
   8   3   6       42.19       70.92     30.76 o 
  -8   4   6        7.65       -2.72      9.17 o 
  -7   4   6        7.36       -0.76      5.23 o 
  -6   4   6        9.70       17.17      5.42 o 
  -5   4   6       26.31       24.47      7.47 o 
  -4   4   6       29.17       43.92      5.77 o 
  -3   4   6        0.34        3.34      2.46 o 
  -2   4   6       16.93       24.65      3.91 o 
  -1   4   6      967.59      962.32     17.06 o 
   0   4   6     4869.55     5266.45     59.36 o 
   1   4   6     6761.66     7553.39     93.06 o 
   2   4   6     1605.28     1763.20     35.16 o 
   3   4   6       67.27       72.89      7.95 o 
   4   4   6      366.57      366.79     13.36 o 
   5   4   6        0.17        4.65      3.65 o 
   6   4   6      117.00      133.77      9.90 o 
   7   4   6        4.52       16.69      7.18 o 
   8   4   6        1.95        0.88      9.12 o 
  -8   5   6        0.22        5.35      7.13 o 
  -7   5   6       90.18       53.40     19.80 o 
  -6   5   6        7.24        5.02      7.95 o 
  -5   5   6        6.02        2.45      4.17 o 
  -4   5   6      194.13      191.29     14.60 o 
  -3   5   6      288.65      281.75     10.79 o 
  -2   5   6      330.51      323.13     12.63 o 
  -1   5   6      366.60      387.62     11.03 o 
   0   5   6      172.29      199.03      7.91 o 
   1   5   6      317.64      310.04     11.16 o 
   2   5   6       13.08       13.13      8.54 o 
   3   5   6      466.43      438.70     16.65 o 
   4   5   6      124.86      141.55     10.27 o 
   5   5   6      246.40      231.25     12.06 o 
   6   5   6       15.32        3.12      4.46 o 
   7   5   6       27.13       40.00     12.38 o 
   8   5   6        3.37       -2.91     11.65 o 
  -8   6   6        0.91       22.15     10.05 o 
  -7   6   6        0.84       -4.44      5.61 o 
  -6   6   6        0.11       -6.62      4.41 o 
  -5   6   6        0.33       -0.25      4.00 o 
  -4   6   6       41.66       31.26      6.37 o 
  -3   6   6       64.62       79.67      7.47 o 
  -2   6   6        5.62        3.82      3.16 o 
  -1   6   6       55.65       62.63      4.06 o 
   0   6   6      106.57      128.13      5.21 o 
   1   6   6     1278.16     1347.53     17.87 o 
   2   6   6       12.37        3.62      3.77 o 
   3   6   6      802.41      729.03     50.53 o 
   4   6   6        0.43       -0.40      4.22 o 
   5   6   6        8.98       19.35      6.63 o 
   6   6   6       28.82       18.36      5.82 o 
   7   6   6       12.24       12.23     12.87 o 
  -8   7   6        4.29       -1.28      9.12 o 
  -7   7   6       18.47       22.50      7.21 o 
  -6   7   6       13.37       20.86      6.05 o 
  -5   7   6       11.42        4.43      5.76 o 
  -4   7   6        3.41        5.87      7.69 o 
  -3   7   6      226.05      238.65     12.24 o 
  -2   7   6      588.12      525.53     15.26 o 
  -1   7   6      131.54      113.70      6.91 o 
   0   7   6        0.00        4.97      2.25 o 
   1   7   6      129.89      147.57      5.61 o 
   2   7   6        1.35        7.53      4.45 o 
   3   7   6      185.02      199.30     13.42 o 
   4   7   6      230.57      233.71     13.37 o 
   5   7   6      379.86      400.88     16.63 o 
   6   7   6       95.12      117.15     11.75 o 
   7   7   6        4.99        3.18      7.97 o 
  -7   8   6        2.21       10.62      8.11 o 
  -6   8   6        1.76       11.04      5.95 o 
  -5   8   6       32.71       63.25     10.17 o 
  -4   8   6       21.64       15.49      5.49 o 
  -3   8   6      393.86      384.58     14.17 o 
  -2   8   6       36.34       44.14      5.45 o 
  -1   8   6      347.29      341.52     10.86 o 
   0   8   6       24.80       22.31      3.23 o 
   1   8   6       26.73       33.27      8.61 o 
   2   8   6        5.59        5.98      6.10 o 
   3   8   6        8.29        8.95      4.32 o 
   4   8   6        1.16       -6.37      4.25 o 
   5   8   6       47.18       34.47      8.57 o 
   6   8   6      130.82      157.57     14.22 o 
   7   8   6       21.92       33.30     10.54 o 
  -7   9   6        1.37       12.40      8.72 o 
  -6   9   6        0.27        4.22      5.89 o 
  -5   9   6       77.94       71.70     11.15 o 
  -4   9   6       66.78       65.88      8.26 o 
  -3   9   6      127.18      123.72     10.41 o 
  -2   9   6      119.44      120.37      9.58 o 
  -1   9   6      182.42      197.17     11.53 o 
   0   9   6      121.62      139.68     11.65 o 
   1   9   6       51.30       74.15      8.48 o 
   2   9   6       46.14       52.93      8.16 o 
   3   9   6       30.41       35.22      6.39 o 
   4   9   6       15.32       23.13      6.63 o 
   5   9   6      303.26      316.42     21.11 o 
   6   9   6      107.81      115.42     14.09 o 
  -6  10   6       85.65       83.95     12.38 o 
  -5  10   6        3.95        7.08      5.89 o 
  -4  10   6      241.26      241.62     17.70 o 
  -3  10   6      329.45      316.31     15.94 o 
  -2  10   6      139.45      132.45     12.10 o 
  -1  10   6      337.30      334.22     12.01 o 
   0  10   6      263.90      263.24     10.55 o 
   1  10   6       60.07       57.84     10.49 o 
   2  10   6       52.51       58.79      8.61 o 
   3  10   6       14.31        3.76      5.41 o 
   4  10   6      154.73      155.15     15.04 o 
   5  10   6       25.43       18.99      8.51 o 
   6  10   6      126.43      113.47     13.78 o 
  -6  11   6       16.36       26.13      9.21 o 
  -5  11   6        5.17       11.07      6.99 o 
  -4  11   6       80.98       80.89     12.94 o 
  -3  11   6      107.96      119.60      9.71 o 
  -2  11   6     1923.24     1676.30     31.04 o 
  -1  11   6        7.35        7.10      4.33 o 
   0  11   6       11.92        3.03     11.96 o 
   1  11   6      134.74      129.96     17.61 o 
   2  11   6        1.38        5.18      5.78 o 
   3  11   6        0.00       -3.65      5.99 o 
   4  11   6        0.05       -5.07      6.14 o 
   5  11   6        0.66       -2.03      8.29 o 
  -5  12   6       21.67       13.95     11.30 o 
  -4  12   6       28.38       35.96     12.01 o 
  -3  12   6        1.95        5.26      5.46 o 
  -2  12   6       79.53       92.90      8.90 o 
  -1  12   6      294.78      293.98     13.61 o 
   0  12   6       28.92       28.51      9.35 o 
   1  12   6        8.05       21.29      9.01 o 
   2  12   6        3.46        3.55      8.83 o 
   3  12   6       61.40       34.90     12.04 o 
   4  12   6      138.29      179.71     17.39 o 
   5  12   6        0.64        4.36     13.22 o 
  -5  13   6       89.68      101.44     14.39 o 
  -4  13   6       71.07       71.88     10.59 o 
  -3  13   6       75.04       63.28      9.07 o 
  -2  13   6      108.74      122.13     10.56 o 
  -1  13   6      156.93      183.50     22.16 o 
   0  13   6     1043.67      873.26     36.35 o 
   1  13   6      183.57      196.94     30.14 o 
   2  13   6       23.08       40.12     11.88 o 
   3  13   6        2.47        7.51     10.52 o 
   4  13   6        0.06       -4.33      9.49 o 
  -4  14   6       17.12       29.33     10.23 o 
  -3  14   6       79.44       56.40     14.80 o 
  -2  14   6       22.75       25.70      9.11 o 
  -1  14   6       53.96       33.67     20.04 o 
   0  14   6        3.80       -2.21     12.89 o 
   1  14   6        0.12       13.15     11.03 o 
   2  14   6       26.09       33.77     13.28 o 
   3  14   6       55.76       72.19     16.14 o 
  -2  15   6       72.72       77.41     26.83 o 
  -1  15   6        1.47      -11.30     17.12 o 
   0  15   6        3.43       26.54     13.32 o 
   1  15   6       10.72       31.33     16.29 o 
   2  15   6        3.09       11.47     12.41 o 
  -7   0   7        3.83       -0.47      6.81 o 
  -5   0   7       99.06      131.72     16.51 o 
  -3   0   7      735.83      624.76     21.01 o 
  -1   0   7       17.99       15.17      3.96 o 
   1   0   7      843.98      717.48     20.15 o 
   3   0   7     1654.54     1768.16     40.52 o 
   5   0   7       19.00       23.66     11.47 o 
   7   0   7       72.02       50.14     18.36 o 
  -8   1   7      148.40      121.24     14.74 o 
  -7   1   7        0.18        7.85      6.39 o 
  -6   1   7      564.93      523.64     17.34 o 
  -5   1   7       52.93       62.59      6.79 o 
  -4   1   7        5.57       13.60      3.91 o 
  -3   1   7      152.45      162.50      8.06 o 
  -2   1   7       61.36       60.62      4.82 o 
  -1   1   7       39.06       47.51      4.19 o 
   0   1   7       23.91       28.63      3.50 o 
   1   1   7      644.20      652.42     13.27 o 
   2   1   7      108.96      124.89      5.91 o 
   3   1   7      333.92      349.13      8.69 o 
   4   1   7       57.12       54.22      4.52 o 
   5   1   7       53.83       65.23      6.95 o 
   6   1   7       43.86       48.47     10.44 o 
   7   1   7        3.43       -2.61     12.84 o 
   8   1   7        3.15       14.45      9.37 o 
  -8   2   7       66.10       83.45     13.45 o 
  -7   2   7       16.96       14.23      7.03 o 
  -6   2   7      106.52      106.22      9.84 o 
  -5   2   7       17.38       19.10      4.10 o 
  -4   2   7       72.61       80.67      6.14 o 
  -3   2   7       20.41       28.96      4.08 o 
  -2   2   7      355.05      360.90      9.96 o 
  -1   2   7       41.15       38.54      3.85 o 
   0   2   7      952.57      920.48     16.78 o 
   1   2   7     3344.17     3630.00     54.96 o 
   2   2   7     4841.85     5011.66     77.88 o 
   3   2   7     1544.55     1570.11     25.81 o 
   4   2   7      103.12      121.08      8.78 o 
   5   2   7        0.01        4.33      3.71 o 
   6   2   7        6.37        2.90      6.50 o 
   7   2   7      114.86      132.08     17.16 o 
   8   2   7        0.13        3.27      7.68 o 
  -8   3   7       32.96       31.27     14.72 o 
  -7   3   7        8.04       11.09      6.55 o 
  -6   3   7      541.15      544.69     18.28 o 
  -5   3   7       16.73       26.74      5.28 o 
  -4   3   7      563.31      568.49     13.54 o 
  -3   3   7      329.43      315.20      9.10 o 
  -2   3   7      306.80      272.24      7.66 o 
  -1   3   7     2296.12     2463.93     35.65 o 
   0   3   7        1.13        2.67      2.04 o 
   1   3   7      153.13      129.14      8.88 o 
   2   3   7        1.05        3.66      3.84 o 
   3   3   7        3.44       12.46      4.73 o 
   4   3   7      214.62      224.31     11.71 o 
   5   3   7       54.15       72.87      7.76 o 
   6   3   7        6.98       -0.83      6.06 o 
   7   3   7        2.49       -2.78     14.56 o 
   8   3   7       15.81       -2.26     12.31 o 
  -8   4   7       19.61       10.98      8.99 o 
  -7   4   7       30.59       41.21      7.71 o 
  -6   4   7       81.47       72.51      8.50 o 
  -5   4   7        6.38        9.73      4.45 o 
  -4   4   7       57.74       63.64      6.84 o 
  -3   4   7      950.65      856.86     15.90 o 
  -2   4   7       70.63       60.69      4.07 o 
  -1   4   7     1168.07     1165.38     18.12 o 
   0   4   7      396.05      390.96     10.09 o 
   1   4   7        9.19        8.73      3.87 o 
   2   4   7      147.21      164.64     13.79 o 
   3   4   7        7.52       15.11      5.18 o 
   4   4   7      147.31      142.27     16.45 o 
   5   4   7        2.40        5.82      4.05 o 
   6   4   7       14.44       25.03      5.41 o 
   7   4   7       66.32       88.30     15.92 o 
   8   4   7       31.29       25.05     11.40 o 
  -8   5   7        2.59       -4.98      7.15 o 
  -7   5   7       25.54       10.40      9.49 o 
  -6   5   7       33.89       28.52      6.22 o 
  -5   5   7        1.44       11.28      4.64 o 
  -4   5   7       11.83       27.89      5.52 o 
  -3   5   7      501.31      521.82     15.38 o 
  -2   5   7     1096.75     1103.02     22.46 o 
  -1   5   7     1683.09     1781.31     25.11 o 
   0   5   7     6632.14     7364.67     81.75 o 
   1   5   7      536.81      542.89     12.17 o 
   2   5   7        6.51        7.60      4.03 o 
   3   5   7      925.96      837.83     24.04 o 
   4   5   7      224.52      214.01     12.33 o 
   5   5   7      293.74      304.67     18.48 o 
   6   5   7       23.89       24.56      5.66 o 
   7   5   7        2.07       11.15      7.39 o 
  -8   6   7       27.71       47.40     14.33 o 
  -7   6   7        6.46        3.78      6.20 o 
  -6   6   7        6.57       14.96      6.24 o 
  -5   6   7       81.48       70.85      8.29 o 
  -4   6   7      112.29      102.85      8.88 o 
  -3   6   7       65.70       69.47      7.04 o 
  -2   6   7      124.54      164.98      9.64 o 
  -1   6   7     1325.97     1323.20     20.65 o 
   0   6   7      301.97      286.62      8.45 o 
   1   6   7       51.71       44.04      4.36 o 
   2   6   7        4.80        4.30      5.52 o 
   3   6   7      771.41      663.03     36.62 o 
   4   6   7      342.76      343.51     14.25 o 
   5   6   7      207.44      220.39     13.99 o 
   6   6   7       15.08       12.85      6.05 o 
   7   6   7       52.86       33.72     11.65 o 
  -7   7   7        2.80        4.99      6.33 o 
  -6   7   7        5.84       12.71      5.72 o 
  -5   7   7      202.04      220.11     14.05 o 
  -4   7   7      301.59      290.48     14.39 o 
  -3   7   7       23.18       20.38      7.73 o 
  -2   7   7      111.85      116.91      8.93 o 
  -1   7   7      779.71      758.14     19.35 o 
   0   7   7       77.60       77.29      5.26 o 
   1   7   7     1112.50     1071.85     21.09 o 
   2   7   7      337.42      316.13     14.13 o 
   3   7   7       20.73       22.54      6.33 o 
   4   7   7       21.19       24.77      7.03 o 
   5   7   7       64.23       81.53      9.37 o 
   6   7   7        0.99        2.50      5.52 o 
   7   7   7       85.60      103.51     15.52 o 
  -7   8   7        2.92       18.28      7.02 o 
  -6   8   7        3.42        4.41      5.73 o 
  -5   8   7        3.02        5.35      5.42 o 
  -4   8   7       51.38       48.35      7.11 o 
  -3   8   7       45.04       47.70      7.11 o 
  -2   8   7      409.43      383.11     13.68 o 
  -1   8   7      152.88      175.58     12.31 o 
   0   8   7      203.41      230.15     10.43 o 
   1   8   7      578.35      531.97     18.02 o 
   2   8   7       48.05       56.16      8.33 o 
   3   8   7       38.10       48.82      9.20 o 
   4   8   7      403.68      431.45     16.59 o 
   5   8   7       56.73       63.71     10.88 o 
   6   8   7       15.39       12.26      7.27 o 
   7   8   7       56.87       39.73     11.50 o 
  -7   9   7        0.79        4.67      7.87 o 
  -6   9   7       18.85        8.27      6.42 o 
  -5   9   7       68.16       62.74     10.78 o 
  -4   9   7       96.47      104.72     10.16 o 
  -3   9   7      242.32      273.61     18.69 o 
  -2   9   7      125.41      127.10     10.04 o 
  -1   9   7      225.87      224.71     11.20 o 
   0   9   7       17.86       22.28      4.21 o 
   1   9   7       30.25       33.56      6.87 o 
   2   9   7       24.72       29.49      8.18 o 
   3   9   7        0.71        2.24      4.66 o 
   4   9   7      123.28      116.71     11.22 o 
   5   9   7      240.69      242.97     19.16 o 
   6   9   7        5.86        9.08      8.24 o 
  -6  10   7       30.83       32.51      7.81 o 
  -5  10   7       46.79       55.80     10.24 o 
  -4  10   7      268.72      288.10     16.52 o 
  -3  10   7       34.93       42.22      7.54 o 
  -2  10   7        5.37        1.10      4.45 o 
  -1  10   7       30.35       51.04      6.74 o 
   0  10   7       35.67       37.19      9.40 o 
   1  10   7       67.53       84.95     13.08 o 
   2  10   7       56.69       49.42      8.41 o 
   3  10   7       49.92       30.90      6.84 o 
   4  10   7      114.27      103.62     16.10 o 
   5  10   7      162.58      141.39     15.85 o 
   6  10   7        0.67       10.70     10.17 o 
  -6  11   7       11.12       17.53      9.49 o 
  -5  11   7       83.58       73.23     10.60 o 
  -4  11   7       27.35       21.61      8.69 o 
  -3  11   7      143.26      155.38     12.65 o 
  -2  11   7      415.07      410.81     14.26 o 
  -1  11   7       49.84       49.72      6.22 o 
   0  11   7       68.79       90.78     13.78 o 
   1  11   7      240.28      236.90     20.72 o 
   2  11   7       85.36       86.94     13.45 o 
   3  11   7      151.04      175.66     15.84 o 
   4  11   7       81.11       79.17     12.90 o 
   5  11   7        0.05       -1.88      7.97 o 
  -5  12   7       29.58       28.90      8.31 o 
  -4  12   7      213.06      193.52     27.08 o 
  -3  12   7        1.40       14.62      6.42 o 
  -2  12   7      127.79      140.69     10.57 o 
  -1  12   7      387.60      352.53     26.61 o 
   0  12   7       19.25       14.46      8.26 o 
   1  12   7      111.68       97.01     14.51 o 
   2  12   7       34.50       32.21     10.64 o 
   3  12   7        1.10        5.83     12.45 o 
   4  12   7       23.29       25.98      8.47 o 
   5  12   7        5.67       21.60     12.26 o 
  -4  13   7       84.86       64.47     13.07 o 
  -3  13   7      301.82      314.00     18.24 o 
  -2  13   7        2.06       10.01      7.33 o 
  -1  13   7       23.11       12.99     10.15 o 
   0  13   7        1.64        8.41     10.19 o 
   1  13   7       10.51       42.63     15.54 o 
   2  13   7       51.03       73.51     21.45 o 
   3  13   7       76.02       75.61     15.23 o 
   4  13   7        4.41      -10.63      8.31 o 
  -3  14   7        0.67       -0.87      7.64 o 
  -2  14   7      155.75      196.57     34.60 o 
  -1  14   7        4.83       20.83     11.72 o 
   0  14   7        8.56       -5.56     13.68 o 
   1  14   7        3.68        8.49     10.80 o 
   2  14   7      161.34      176.06     21.89 o 
   3  14   7        2.66       13.69     11.74 o 
  -2  15   7        1.27       -0.73     12.32 o 
  -1  15   7        5.59       10.50     20.48 o 
   0  15   7        4.87       14.41     12.27 o 
   1  15   7       64.56       73.60     16.44 o 
  -8   0   8       20.68       19.77     17.04 o 
  -6   0   8      605.23      562.53     25.63 o 
  -4   0   8      484.24      454.89     19.37 o 
  -2   0   8       69.15       68.05     11.21 o 
   0   0   8     6868.72     7122.18    125.46 o 
   2   0   8      159.70      245.15     13.37 o 
   4   0   8      478.42      467.57     12.80 o 
   6   0   8      138.30      108.48     21.89 o 
   8   0   8      195.80      271.16     36.90 o 
  -8   1   8       38.95       29.83     12.66 o 
  -7   1   8        1.19       10.69      6.52 o 
  -6   1   8      181.10      182.65     12.11 o 
  -5   1   8       50.69       55.88      6.93 o 
  -4   1   8       12.84       11.02      3.90 o 
  -3   1   8        2.76        0.54      2.67 o 
  -2   1   8      171.28      152.93      7.37 o 
  -1   1   8        5.22        9.82      2.66 o 
   0   1   8     4964.32     5133.87     66.25 o 
   1   1   8     4443.73     4905.73     63.77 o 
   2   1   8      282.74      242.20      8.14 o 
   3   1   8        7.56        6.14      6.17 o 
   4   1   8      402.40      373.15     12.69 o 
   5   1   8       94.73       98.03     13.76 o 
   6   1   8       43.42       53.58     11.36 o 
   7   1   8       55.21       75.62     17.43 o 
   8   1   8       11.16       19.91      8.83 o 
  -8   2   8      150.43      149.78     16.21 o 
  -7   2   8        0.25        8.63      9.13 o 
  -6   2   8        0.02       -7.18      4.95 o 
  -5   2   8      112.03      104.51      8.48 o 
  -4   2   8       10.54       25.81      6.85 o 
  -3   2   8       70.64       81.17      6.16 o 
  -2   2   8     1316.50     1231.48     22.12 o 
  -1   2   8       50.04       49.01      5.08 o 
   0   2   8      399.52      401.82     10.65 o 
   1   2   8     1983.50     1975.36     33.97 o 
   2   2   8      781.23      849.23     16.17 o 
   3   2   8      315.36      305.85     12.98 o 
   4   2   8        0.00       -1.11      3.73 o 
   5   2   8      139.90      174.00      9.91 o 
   6   2   8        0.00        0.78      7.55 o 
   7   2   8       16.87       26.30     10.03 o 
   8   2   8       58.95       52.07     30.85 o 
  -8   3   8       64.20       76.91     12.97 o 
  -7   3   8        0.90        2.18      6.73 o 
  -6   3   8        6.14       12.77      5.27 o 
  -5   3   8      171.84      191.16     12.04 o 
  -4   3   8      122.30      126.20      7.51 o 
  -3   3   8      183.31      190.39      7.93 o 
  -2   3   8     1274.59     1240.26     22.37 o 
  -1   3   8      354.71      339.01     12.04 o 
   0   3   8      162.80      179.30      7.22 o 
   1   3   8      368.96      425.53     10.50 o 
   2   3   8      604.76      559.24     17.38 o 
   3   3   8      124.42      144.16     10.76 o 
   4   3   8       47.67       56.59      6.65 o 
   5   3   8       42.37       43.27      5.90 o 
   6   3   8        2.11        5.03      7.80 o 
   7   3   8       58.70       77.26     16.73 o 
   8   3   8       60.71       66.43     13.76 o 
  -8   4   8       88.83       92.81     14.29 o 
  -7   4   8        0.05        5.70      5.99 o 
  -6   4   8       20.75       27.98      5.85 o 
  -5   4   8      238.07      230.48     13.17 o 
  -4   4   8      251.76      268.04     13.08 o 
  -3   4   8       23.73       32.85      5.14 o 
  -2   4   8     1024.90     1105.99     20.33 o 
  -1   4   8       76.70      103.65      6.11 o 
   0   4   8       77.52       72.57      5.77 o 
   1   4   8       35.54       37.04      7.96 o 
   2   4   8      126.95      106.48     13.14 o 
   3   4   8        0.05        4.30      4.29 o 
   4   4   8       11.72        5.78      6.06 o 
   5   4   8       43.84       50.08      7.12 o 
   6   4   8      144.26      129.02     10.19 o 
   7   4   8       12.49       17.26      9.10 o 
  -8   5   8       34.82       38.43      9.81 o 
  -7   5   8        0.03       16.81      6.25 o 
  -6   5   8      134.04      151.77     12.37 o 
  -5   5   8      151.85      139.24     12.70 o 
  -4   5   8       44.52       40.27      6.12 o 
  -3   5   8      174.51      171.60     11.12 o 
  -2   5   8      215.77      225.55     14.65 o 
  -1   5   8       28.59       35.01      3.70 o 
   0   5   8       54.49       57.52      4.94 o 
   1   5   8      459.03      424.40     15.27 o 
   2   5   8       48.72       37.06      6.25 o 
   3   5   8       39.99       41.86     11.67 o 
   4   5   8       15.59       20.98      5.37 o 
   5   5   8        1.64        4.36      5.96 o 
   6   5   8       54.39       68.05      7.80 o 
   7   5   8        1.09       14.24     11.51 o 
  -8   6   8        4.81        5.74     13.14 o 
  -7   6   8       40.89       49.23      8.96 o 
  -6   6   8      176.55      153.93     12.61 o 
  -5   6   8       93.09       91.00      9.28 o 
  -4   6   8        0.07        4.43      3.94 o 
  -3   6   8      791.73      823.53     20.80 o 
  -2   6   8      760.19      661.21     17.29 o 
  -1   6   8      493.68      494.53     13.92 o 
   0   6   8      670.66      714.45     13.97 o 
   1   6   8       26.09       22.42      4.93 o 
   2   6   8       91.97       97.51      9.61 o 
   3   6   8      227.26      214.82     14.21 o 
   4   6   8        0.07        5.26      4.58 o 
   5   6   8      477.93      441.75     17.07 o 
   6   6   8       40.14       27.55     12.78 o 
   7   6   8        4.74        4.74      7.04 o 
  -7   7   8       39.86       29.79      8.00 o 
  -6   7   8      107.87      114.21     13.03 o 
  -5   7   8       13.19       15.88      5.67 o 
  -4   7   8      328.00      308.03     14.90 o 
  -3   7   8      179.88      177.43     11.29 o 
  -2   7   8       93.59      123.67      9.08 o 
  -1   7   8      163.38      150.63      9.16 o 
   0   7   8      100.76      122.68      6.42 o 
   1   7   8      140.16      163.28     11.32 o 
   2   7   8      682.14      607.55     24.34 o 
   3   7   8      739.31      673.03     28.58 o 
   4   7   8       89.69       92.66     12.35 o 
   5   7   8      521.98      446.73     17.74 o 
   6   7   8       33.36       43.08      7.83 o 
   7   7   8       75.76       45.18     12.98 o 
  -7   8   8        3.20        5.19      6.69 o 
  -6   8   8        5.91       21.27      6.85 o 
  -5   8   8       36.99       46.72      7.98 o 
  -4   8   8       37.60       40.66      6.92 o 
  -3   8   8      125.22      127.50     10.04 o 
  -2   8   8        0.05        3.72      3.70 o 
  -1   8   8       18.76       18.94     11.43 o 
   0   8   8      115.24      141.55      9.99 o 
   1   8   8        2.60       -1.19      3.89 o 
   2   8   8      180.51      168.26     12.90 o 
   3   8   8        1.37        1.20      7.00 o 
   4   8   8      597.69      586.97     19.91 o 
   5   8   8      384.29      391.09     18.66 o 
   6   8   8        7.10        8.13      7.22 o 
  -7   9   8        0.25        0.50      7.43 o 
  -6   9   8        0.56       -8.03      5.35 o 
  -5   9   8       15.27       14.47      6.08 o 
  -4   9   8      282.76      292.26     16.00 o 
  -3   9   8      142.51      141.95     11.11 o 
  -2   9   8        9.17        2.44      4.05 o 
  -1   9   8        0.73        4.24      4.18 o 
   0   9   8        5.20        1.50      7.66 o 
   1   9   8      205.75      219.42     25.64 o 
   2   9   8        0.31        7.65      5.79 o 
   3   9   8      576.79      474.65     20.19 o 
   4   9   8       45.42       45.14      7.75 o 
   5   9   8       47.19       36.50     12.41 o 
   6   9   8       14.79       11.92      8.61 o 
  -6  10   8        0.04       -4.68      6.45 o 
  -5  10   8        8.13        9.50      6.25 o 
  -4  10   8      252.08      260.00     15.86 o 
  -3  10   8       16.48       29.35      6.72 o 
  -2  10   8        1.50        1.89      4.69 o 
  -1  10   8        2.03        3.80      4.67 o 
   0  10   8        0.10        9.02      7.36 o 
   1  10   8        5.26       -1.49      6.64 o 
   2  10   8      182.00      178.21     25.55 o 
   3  10   8        1.04        9.59      5.74 o 
   4  10   8      149.22      125.52     17.45 o 
   5  10   8        0.03        6.10      8.35 o 
   6  10   8      142.17      159.31     17.20 o 
  -6  11   8       75.14       85.25     13.12 o 
  -5  11   8        1.19        6.22      6.89 o 
  -4  11   8        0.63       14.28      6.14 o 
  -3  11   8        0.14       -1.39      5.35 o 
  -2  11   8      250.33      262.56     22.16 o 
  -1  11   8       38.23       23.70      7.32 o 
   0  11   8       35.32       47.68     15.31 o 
   1  11   8       35.89       53.91     27.50 o 
   2  11   8      186.90      169.32     21.71 o 
   3  11   8       39.16       33.35     11.36 o 
   4  11   8        5.00       11.61      8.96 o 
   5  11   8       24.36       41.22     10.72 o 
  -5  12   8       33.28       29.90      9.66 o 
  -4  12   8        7.85        8.23      7.89 o 
  -3  12   8        0.60       -3.88      6.13 o 
  -2  12   8       13.37       18.46      7.87 o 
  -1  12   8       74.65       59.90     13.30 o 
   0  12   8        5.35       15.60      9.17 o 
   1  12   8        4.18        1.89     10.33 o 
   2  12   8       24.88       38.22     16.24 o 
   3  12   8       30.78       30.22     10.96 o 
   4  12   8        2.99       18.68     17.74 o 
  -4  13   8        0.99        7.64      7.02 o 
  -3  13   8       17.44       15.09      7.71 o 
  -2  13   8      200.11      202.84     43.69 o 
  -1  13   8      243.05      234.79     24.76 o 
   0  13   8       86.97       82.33     15.84 o 
   1  13   8        3.60       11.83     14.03 o 
   2  13   8       21.81       48.27     12.78 o 
   3  13   8        2.54       15.80      8.91 o 
   4  13   8        0.54        4.65     19.86 o 
  -3  14   8        7.09        5.92      9.78 o 
  -2  14   8       16.72       25.80     13.91 o 
  -1  14   8       44.35       54.04     15.57 o 
   0  14   8       22.00       30.28     19.15 o 
   1  14   8       12.69       24.19     21.01 o 
   2  14   8        5.48       37.68     13.17 o 
  -1  15   8       41.81       97.09     30.81 o 
   0  15   8       50.41       64.08     28.33 o 
  -7   0   9       10.76       11.92     11.30 o 
  -5   0   9        4.84       -2.42      5.15 o 
  -3   0   9       13.38       11.64      5.06 o 
  -1   0   9     1005.59     1056.02     28.18 o 
   1   0   9      502.06      579.90     19.19 o 
   3   0   9      615.49      633.28     21.50 o 
   5   0   9       23.94       26.74     12.36 o 
   7   0   9      201.37      293.22     38.04 o 
  -8   1   9      133.34      116.40     19.60 o 
  -7   1   9       14.65       18.19      7.68 o 
  -6   1   9       22.46       26.32      6.98 o 
  -5   1   9       29.87       44.96      7.71 o 
  -4   1   9       20.49       26.30      4.95 o 
  -3   1   9      818.01      774.73     17.75 o 
  -2   1   9      960.74      935.60     21.89 o 
  -1   1   9      225.38      235.09     10.05 o 
   0   1   9     2149.13     2266.74     50.43 o 
   1   1   9     2509.73     2682.17     39.39 o 
   2   1   9      316.94      277.35      9.13 o 
   3   1   9        2.86        9.52      4.51 o 
   4   1   9      351.46      354.42     14.93 o 
   5   1   9       21.73       18.82     16.77 o 
   6   1   9      307.34      384.17     28.20 o 
   7   1   9       65.13       58.94     27.45 o 
   8   1   9       10.48       24.85      9.97 o 
  -8   2   9      106.58      116.45     14.87 o 
  -7   2   9        0.09       15.35      6.53 o 
  -6   2   9        6.03       11.36      5.90 o 
  -5   2   9      164.09      166.07     14.33 o 
  -4   2   9      183.99      188.93      9.97 o 
  -3   2   9       70.09       56.01      9.13 o 
  -2   2   9        5.96        9.08      3.10 o 
  -1   2   9     2152.24     2290.52     35.09 o 
   0   2   9       84.40       97.70      6.28 o 
   1   2   9      836.80      904.09     19.81 o 
   2   2   9        1.40        5.91      2.77 o 
   3   2   9      182.50      176.06     11.91 o 
   4   2   9      114.06      107.33     10.45 o 
   5   2   9       44.42       71.55     20.73 o 
   6   2   9      425.00      463.42     26.77 o 
   7   2   9       70.02       52.54     11.85 o 
  -8   3   9       21.57       30.28     10.55 o 
  -7   3   9       97.88       94.65     12.84 o 
  -6   3   9       18.84       11.08      5.69 o 
  -5   3   9        0.01       12.19      5.45 o 
  -4   3   9       17.88       27.00      6.68 o 
  -3   3   9      232.09      245.37      9.85 o 
  -2   3   9       11.63       19.95      4.12 o 
  -1   3   9      491.66      484.46     12.56 o 
   0   3   9      489.21      571.11     13.47 o 
   1   3   9        1.76        0.62      2.73 o 
   2   3   9      682.72      667.51     20.06 o 
   3   3   9        2.23        8.52      9.70 o 
   4   3   9      146.39      160.65     12.80 o 
   5   3   9        0.11        2.17      4.13 o 
   6   3   9        6.19       15.51     13.77 o 
   7   3   9       12.59       28.40     10.88 o 
  -8   4   9        9.63        2.46     12.13 o 
  -7   4   9       38.10       39.55      9.44 o 
  -6   4   9       56.48       57.14      8.04 o 
  -5   4   9      401.60      388.19     15.17 o 
  -4   4   9      380.84      345.41     13.44 o 
  -3   4   9      436.48      415.06     18.30 o 
  -2   4   9      160.86      161.09      7.87 o 
  -1   4   9      130.59      121.13      7.18 o 
   0   4   9      776.01      705.99     15.39 o 
   1   4   9       70.17       87.10     10.65 o 
   2   4   9       59.85       80.04     10.88 o 
   3   4   9        0.71        1.16      4.66 o 
   4   4   9       17.63       29.32      7.19 o 
   5   4   9       11.58       16.39      5.63 o 
   6   4   9      121.57       99.74     12.69 o 
   7   4   9      106.82       97.08     17.49 o 
  -8   5   9        5.21       -2.46     13.15 o 
  -7   5   9        7.31        4.58      6.44 o 
  -6   5   9        7.12       19.66      6.19 o 
  -5   5   9      178.60      166.75     12.12 o 
  -4   5   9       75.84       68.40      7.86 o 
  -3   5   9      178.06      180.37     10.90 o 
  -2   5   9       36.48       41.20      5.56 o 
  -1   5   9        4.22        8.39      3.08 o 
   0   5   9       76.07       64.00      5.41 o 
   1   5   9      728.21      663.16     19.86 o 
   2   5   9      115.07      123.38     10.65 o 
   3   5   9      101.25      106.91     10.64 o 
   4   5   9      169.84      166.03     14.00 o 
   5   5   9      219.70      229.98     19.88 o 
   6   5   9       71.98       83.94      8.75 o 
   7   5   9       72.40       60.07     15.48 o 
  -7   6   9        0.15        5.32      7.61 o 
  -6   6   9       29.85       44.09      7.61 o 
  -5   6   9        3.07        4.84      4.99 o 
  -4   6   9       13.12       13.63      4.80 o 
  -3   6   9        7.78       10.90      4.17 o 
  -2   6   9        0.00       -4.69      3.13 o 
  -1   6   9       14.97       17.21      4.11 o 
   0   6   9       11.92       12.65      3.60 o 
   1   6   9      182.59      162.21     11.37 o 
   2   6   9        1.74        8.04      4.58 o 
   3   6   9       66.31       73.10      9.20 o 
   4   6   9      230.80      232.32     18.18 o 
   5   6   9       53.65       34.09      9.00 o 
   6   6   9        7.64       10.47      5.87 o 
   7   6   9        2.30       19.89     13.88 o 
  -7   7   9        9.59       34.83      8.70 o 
  -6   7   9        4.49        5.66      6.01 o 
  -5   7   9       32.47       32.92      7.10 o 
  -4   7   9        0.33        6.99      4.36 o 
  -3   7   9       52.33       51.34     10.38 o 
  -2   7   9      652.68      606.04     17.38 o 
  -1   7   9      176.04      228.35     10.82 o 
   0   7   9        6.75        5.45      3.96 o 
   1   7   9       69.65       83.07      8.72 o 
   2   7   9      789.79      749.78     23.40 o 
   3   7   9      402.10      347.70     21.73 o 
   4   7   9        0.53        8.69      5.17 o 
   5   7   9       28.26       18.39      6.61 o 
   6   7   9      178.96      153.04     16.02 o 
   7   7   9       69.90       59.20     17.90 o 
  -7   8   9        0.27        8.35      7.55 o 
  -6   8   9       93.58      101.25     11.21 o 
  -5   8   9       88.96       98.16     10.36 o 
  -4   8   9      108.08      109.24     10.42 o 
  -3   8   9       57.28       55.27     11.11 o 
  -2   8   9      110.02       93.45     10.42 o 
  -1   8   9      239.36      235.10     12.14 o 
   0   8   9        6.41        7.56      4.81 o 
   1   8   9      354.31      345.02     15.49 o 
   2   8   9        1.60       -0.89      4.73 o 
   3   8   9     1639.60     1527.17     38.35 o 
   4   8   9      545.78      496.46     18.45 o 
   5   8   9      186.67      174.94     17.99 o 
   6   8   9        4.27       13.89      8.19 o 
  -6   9   9       29.43       35.54      7.95 o 
  -5   9   9       78.56       65.43      9.29 o 
  -4   9   9       27.31       42.67      7.20 o 
  -3   9   9       75.37       76.75      8.56 o 
  -2   9   9        7.22       12.65      4.86 o 
  -1   9   9       32.12       28.42      7.07 o 
   0   9   9       60.43       62.46     11.31 o 
   1   9   9      101.28      129.67     17.08 o 
   2   9   9      195.00      212.63     15.29 o 
   3   9   9      325.28      281.63     18.18 o 
   4   9   9      596.95      501.65     32.06 o 
   5   9   9       97.72      110.05     13.51 o 
   6   9   9       12.56       14.88      9.55 o 
  -6  10   9        1.29       -0.64      9.22 o 
  -5  10   9       36.82       17.59      7.43 o 
  -4  10   9      230.53      226.90     15.20 o 
  -3  10   9        3.61        7.63      5.26 o 
  -2  10   9       25.90       22.74      5.75 o 
  -1  10   9        4.65       10.67      6.06 o 
   0  10   9       10.49       10.51      7.69 o 
   1  10   9      295.24      306.57     26.52 o 
   2  10   9      125.03      134.40     16.63 o 
   3  10   9       11.33       15.24     11.37 o 
   4  10   9       26.53       27.46      7.42 o 
   5  10   9        2.64        2.16      8.40 o 
  -5  11   9       18.99       23.83      8.15 o 
  -4  11   9       24.29       17.61      9.73 o 
  -3  11   9       76.22       82.65      9.92 o 
  -2  11   9      145.10      153.97     12.22 o 
  -1  11   9        0.91        2.78      8.05 o 
   0  11   9        7.69       23.23      9.51 o 
   1  11   9       54.52       54.75     12.21 o 
   2  11   9        0.41        2.71      7.78 o 
   3  11   9        5.58       14.84      7.94 o 
   4  11   9      116.51      101.70     13.68 o 
   5  11   9        2.47       14.76     10.15 o 
  -5  12   9       19.18       27.13      8.36 o 
  -4  12   9      305.44      325.86     19.07 o 
  -3  12   9       80.47       71.00      9.95 o 
  -2  12   9        0.66       13.73      8.87 o 
  -1  12   9        5.26       23.57     10.15 o 
   0  12   9       20.80       15.83     10.28 o 
   1  12   9        9.34       22.69      9.96 o 
   2  12   9        0.01       -2.18      8.17 o 
   3  12   9       15.40       21.52     10.04 o 
   4  12   9        2.39        1.28     10.36 o 
  -4  13   9       55.56       61.76     10.43 o 
  -3  13   9        1.53       14.35     10.52 o 
  -2  13   9        2.27        1.11     10.02 o 
  -1  13   9       10.83       15.95     10.63 o 
   0  13   9        0.25        6.90     20.08 o 
   1  13   9        0.16       -7.63     10.10 o 
   2  13   9        2.10       -4.06     16.68 o 
   3  13   9        3.30       -0.32     14.34 o 
  -3  14   9        7.28        5.37     12.07 o 
  -2  14   9        1.48       18.55     14.87 o 
  -1  14   9        8.64        3.37     12.56 o 
   0  14   9        0.17       14.91     12.27 o 
   1  14   9        4.58       41.75     23.21 o 
   2  14   9        0.04        0.04     10.15 o 
  -8   0  10       27.78       35.40     20.39 o 
  -6   0  10       69.30       76.89     15.89 o 
  -4   0  10      114.62      108.54     18.67 o 
  -2   0  10      525.25      544.26     20.14 o 
   0   0  10      470.63      511.50     20.65 o 
   2   0  10        4.14       16.38      5.19 o 
   4   0  10        3.36       -0.26      8.12 o 
   6   0  10       60.62       36.01     13.95 o 
  -8   1  10        0.02       -0.59     11.81 o 
  -7   1  10        1.73       -0.95      6.50 o 
  -6   1  10       11.81        0.75      6.04 o 
  -5   1  10       53.12       44.59      6.70 o 
  -4   1  10      154.41      156.67     12.45 o 
  -3   1  10      508.07      490.59     14.05 o 
  -2   1  10      846.39      802.79     20.51 o 
  -1   1  10     1342.35     1397.58     25.04 o 
   0   1  10     1215.15     1215.32     25.67 o 
   1   1  10       94.36      120.70      7.20 o 
   2   1  10      240.68      235.74      9.25 o 
   3   1  10       49.61       60.31      7.51 o 
   4   1  10       63.73       55.64     11.09 o 
   5   1  10      157.40      183.25     19.25 o 
   6   1  10       13.39       10.66      9.27 o 
   7   1  10       82.59       89.44     14.75 o 
  -8   2  10       60.30       58.97     16.28 o 
  -7   2  10        1.32        8.03      6.75 o 
  -6   2  10        0.25        4.08      8.96 o 
  -5   2  10       12.95        7.38      5.08 o 
  -4   2  10       14.64       13.89      4.24 o 
  -3   2  10       94.76       84.02      6.91 o 
  -2   2  10        0.29        3.13      2.92 o 
  -1   2  10     2463.76     2493.11     38.46 o 
   0   2  10        8.45       19.58      3.80 o 
   1   2  10        2.01        3.65      2.87 o 
   2   2  10       62.12       60.65      7.57 o 
   3   2  10       29.94       34.70      6.63 o 
   4   2  10       77.65       89.16     15.29 o 
   5   2  10      267.24      273.84     23.59 o 
   6   2  10        1.72       14.18      9.71 o 
   7   2  10        0.18       13.93      8.55 o 
  -8   3  10        7.33       -3.96     11.71 o 
  -7   3  10       12.12       31.82      8.37 o 
  -6   3  10        2.98        3.95      6.11 o 
  -5   3  10       58.07       84.48      9.98 o 
  -4   3  10      276.44      277.23     15.76 o 
  -3   3  10      383.32      396.79     20.96 o 
  -2   3  10      192.26      194.68      8.75 o 
  -1   3  10       93.72       99.88      6.92 o 
   0   3  10      278.07      285.17      9.71 o 
   1   3  10      354.80      388.53     11.06 o 
   2   3  10       88.03       92.79      9.20 o 
   3   3  10      346.25      346.77     18.78 o 
   4   3  10      513.29      464.38     18.98 o 
   5   3  10      673.68      631.54     49.08 o 
   6   3  10      392.81      378.60     28.71 o 
   7   3  10       41.51       43.93     11.73 o 
  -8   4  10       16.17       11.64     10.63 o 
  -7   4  10       16.72       12.61      7.68 o 
  -6   4  10      110.59       94.51     12.01 o 
  -5   4  10       58.22       56.74      9.22 o 
  -4   4  10        5.47       11.10      5.29 o 
  -3   4  10      312.03      274.51     16.00 o 
  -2   4  10     1398.19     1414.21     29.02 o 
  -1   4  10      250.55      258.44     14.84 o 
   0   4  10      264.62      280.45      9.66 o 
   1   4  10      529.33      475.86     18.97 o 
   2   4  10       10.18       12.83      4.32 o 
   3   4  10        6.78       15.87      5.92 o 
   4   4  10        3.05        8.15      5.30 o 
   5   4  10       11.10       11.01      5.49 o 
   6   4  10      165.32      178.64     20.84 o 
   7   4  10        3.54       18.96     12.31 o 
  -8   5  10        3.42       26.13     12.57 o 
  -7   5  10       21.24       23.66      8.23 o 
  -6   5  10       16.25       14.15      6.13 o 
  -5   5  10       25.88       17.64      5.86 o 
  -4   5  10       53.42       56.42      7.37 o 
  -3   5  10      130.72      129.22      9.65 o 
  -2   5  10      243.66      222.40     13.11 o 
  -1   5  10      290.05      288.34     10.17 o 
   0   5  10       42.81       40.17      4.81 o 
   1   5  10       84.78       79.64      8.53 o 
   2   5  10      359.99      364.69     25.12 o 
   3   5  10       36.93       41.21     14.87 o 
   4   5  10        0.28        1.22      5.25 o 
   5   5  10      143.50      157.11     14.70 o 
   6   5  10      103.64      127.58     14.73 o 
   7   5  10       10.85       22.07     12.88 o 
  -7   6  10        2.27        5.43      8.10 o 
  -6   6  10        2.22       15.92      6.06 o 
  -5   6  10       30.18       36.41     16.17 o 
  -4   6  10        2.71       -3.39      7.15 o 
  -3   6  10       34.20       43.93      6.20 o 
  -2   6  10        4.81        5.06      3.93 o 
  -1   6  10      231.71      234.08     15.90 o 
   0   6  10       33.01       33.85      4.67 o 
   1   6  10        5.62        6.03      4.17 o 
   2   6  10       44.49       42.93      7.36 o 
   3   6  10      289.57      304.89     16.66 o 
   4   6  10       89.14       96.64     16.45 o 
   5   6  10      151.98      149.39     12.59 o 
   6   6  10        0.01       -1.27      5.65 o 
   7   6  10        3.18        4.65     12.46 o 
  -7   7  10        9.13       27.64      8.05 o 
  -6   7  10       37.40       27.11      8.47 o 
  -5   7  10        8.69       -0.05      5.02 o 
  -4   7  10       24.08       23.02      5.78 o 
  -3   7  10        7.83        6.22      4.48 o 
  -2   7  10      127.91      125.52      9.35 o 
  -1   7  10      244.31      254.02     11.46 o 
   0   7  10       40.51       55.15     10.24 o 
   1   7  10     1121.61     1091.69     28.56 o 
   2   7  10     2843.91     2557.14     51.95 o 
   3   7  10     1346.93     1215.85     55.65 o 
   4   7  10       19.84       25.21      6.94 o 
   5   7  10       27.41       42.53      8.36 o 
   6   7  10       10.68        5.35      6.30 o 
  -7   8  10       76.16       82.72     13.28 o 
  -6   8  10        0.01       -1.06      5.96 o 
  -5   8  10        4.24        5.93      5.87 o 
  -4   8  10       39.57       44.41      7.37 o 
  -3   8  10      133.88      147.95     14.70 o 
  -2   8  10       17.10       20.58      5.11 o 
  -1   8  10       95.60       96.57      8.37 o 
   0   8  10      941.90      936.70     35.19 o 
   1   8  10       46.12       50.32     10.64 o 
   2   8  10       27.36       16.73      6.25 o 
   3   8  10       67.19       98.37     11.38 o 
   4   8  10      305.96      297.94     16.82 o 
   5   8  10        9.93       18.57      6.94 o 
   6   8  10       22.89       24.05      8.31 o 
  -6   9  10      251.65      304.44     18.92 o 
  -5   9  10        1.78        1.71      5.73 o 
  -4   9  10       77.16       76.26      9.63 o 
  -3   9  10        2.13        1.06      4.63 o 
  -2   9  10        0.66        7.22      7.28 o 
  -1   9  10       25.02       38.08      7.48 o 
   0   9  10       87.17      101.38     14.35 o 
   1   9  10      186.55      155.44     17.54 o 
   2   9  10      573.25      525.44     26.62 o 
   3   9  10      182.17      156.92     14.41 o 
   4   9  10       21.16       24.44     12.78 o 
   5   9  10        1.14        7.05      7.13 o 
   6   9  10       50.87       67.85     19.28 o 
  -6  10  10      113.11      123.26     12.36 o 
  -5  10  10       76.22       73.00     10.37 o 
  -4  10  10       96.58       81.42      9.91 o 
  -3  10  10       19.01       20.66      6.09 o 
  -2  10  10        1.26        3.02      5.41 o 
  -1  10  10       28.39       24.25      7.03 o 
   0  10  10        0.87       12.21      7.88 o 
   1  10  10       31.83       19.72     10.86 o 
   2  10  10      812.35      724.60     33.01 o 
   3  10  10       89.29      127.74     16.94 o 
   4  10  10        1.37       10.25      6.72 o 
   5  10  10       64.01       48.46     11.85 o 
  -5  11  10        0.00        4.32      7.09 o 
  -4  11  10       18.53       22.81      7.42 o 
  -3  11  10       10.16       17.22      6.64 o 
  -2  11  10       35.33       40.36      9.19 o 
  -1  11  10       88.13       92.66     15.90 o 
   0  11  10       68.05       69.43     21.36 o 
   1  11  10       28.35       27.73     25.77 o 
   2  11  10        0.00       11.54      9.44 o 
   3  11  10       32.70       62.47     26.61 o 
   4  11  10        8.01       29.20     16.55 o 
   5  11  10       19.49       23.56     16.60 o 
  -4  12  10       89.94       88.79     11.62 o 
  -3  12  10        3.00        3.25      7.60 o 
  -2  12  10       60.57       91.02     12.17 o 
  -1  12  10        2.16        1.01     11.83 o 
   0  12  10        3.53        3.84     13.81 o 
   1  12  10        5.65        4.67      9.39 o 
   2  12  10        6.89        3.19      9.52 o 
   3  12  10        8.47        9.36     13.99 o 
   4  12  10      109.14      110.62     18.37 o 
  -4  13  10        2.61       -1.04      7.54 o 
  -3  13  10        1.16        0.23     13.16 o 
  -2  13  10        0.61        8.90     11.61 o 
  -1  13  10        8.71       20.08     12.98 o 
   0  13  10       80.48       81.68     16.58 o 
   1  13  10        1.96        7.85     10.80 o 
   2  13  10        4.28       19.77     13.33 o 
   3  13  10        8.18       13.81     19.90 o 
  -2  14  10       15.48       38.72     15.23 o 
  -1  14  10        0.24       11.26     12.38 o 
   0  14  10       48.15       48.84     16.26 o 
   1  14  10       10.54       42.19     27.01 o 
  -7   0  11       43.04       51.72     18.45 o 
  -5   0  11       83.19       90.33     12.54 o 
  -3   0  11      408.23      377.26     17.93 o 
  -1   0  11      518.72      470.36     31.38 o 
   1   0  11      862.99      844.45     26.16 o 
   3   0  11      399.20      388.55     30.36 o 
   5   0  11       62.67       36.28     14.56 o 
   7   0  11       14.32       18.18     13.95 o 
  -8   1  11        2.67       -7.94     13.07 o 
  -7   1  11        0.01        8.25      8.60 o 
  -6   1  11        9.72       19.37      6.65 o 
  -5   1  11       89.81       94.02      8.96 o 
  -4   1  11        3.75        0.10      3.73 o 
  -3   1  11      243.08      234.83     27.66 o 
  -2   1  11     1398.20     1368.69     29.75 o 
  -1   1  11      622.23      615.64     15.46 o 
   0   1  11      505.22      528.54     15.99 o 
   1   1  11       60.84       70.50      6.12 o 
   2   1  11        3.57        1.67      3.44 o 
   3   1  11        5.08        4.82      5.21 o 
   4   1  11       82.16       79.05     20.17 o 
   5   1  11        0.42        6.53     10.15 o 
   6   1  11       98.39       94.47     15.36 o 
   7   1  11        1.92        0.78      7.92 o 
  -8   2  11       20.92        0.33     14.11 o 
  -7   2  11       14.83       10.35      7.78 o 
  -6   2  11       19.09       15.47      7.08 o 
  -5   2  11       46.71       47.89     14.53 o 
  -4   2  11       12.75       18.33      5.68 o 
  -3   2  11       44.19       49.87      5.79 o 
  -2   2  11      132.89      146.28      8.78 o 
  -1   2  11      713.59      700.66     16.72 o 
   0   2  11      302.77      344.82     11.26 o 
   1   2  11       15.71       27.08      5.14 o 
   2   2  11     1136.34     1161.53     28.90 o 
   3   2  11      129.90      163.38     12.42 o 
   4   2  11      540.00      506.42     26.07 o 
   5   2  11      233.25      255.48     30.67 o 
   6   2  11      182.04      194.49     22.03 o 
   7   2  11        9.77       -9.32      8.21 o 
  -8   3  11        0.11       -1.12     10.65 o 
  -7   3  11       21.03       35.72      9.97 o 
  -6   3  11        2.60        6.67      6.52 o 
  -5   3  11      132.03      110.33     14.27 o 
  -4   3  11       51.12       46.33      8.42 o 
  -3   3  11       30.70       30.20      6.13 o 
  -2   3  11      480.34      467.72     14.56 o 
  -1   3  11     1075.32     1089.42     22.19 o 
   0   3  11       33.60       44.63      5.23 o 
   1   3  11      413.42      401.02     15.28 o 
   2   3  11        7.31       13.98      5.16 o 
   3   3  11      135.35      173.28     12.98 o 
   4   3  11       36.66       48.13      9.66 o 
   5   3  11      177.04      154.11     17.15 o 
   6   3  11       19.34        9.42      9.64 o 
   7   3  11       53.18       61.68     31.51 o 
  -8   4  11        3.35       -5.87     10.41 o 
  -7   4  11        2.72        9.52      8.14 o 
  -6   4  11        0.00       -5.42      6.05 o 
  -5   4  11       13.99       15.22      7.65 o 
  -4   4  11      155.78      161.06     13.32 o 
  -3   4  11      160.08      158.76     13.14 o 
  -2   4  11       10.32       17.12      5.55 o 
  -1   4  11        9.55       23.68      4.51 o 
   0   4  11       21.01       23.86      4.23 o 
   1   4  11      614.26      583.01     19.18 o 
   2   4  11        3.94        9.01      5.82 o 
   3   4  11      430.86      419.70     22.34 o 
   4   4  11      496.15      435.86     18.99 o 
   5   4  11      135.11      161.14     14.92 o 
   6   4  11       20.49       22.52     11.01 o 
   7   4  11        6.09       37.51     28.11 o 
  -7   5  11        6.10        1.96      9.44 o 
  -6   5  11        0.10       -3.55      6.21 o 
  -5   5  11       11.56       21.94      6.99 o 
  -4   5  11      113.17       94.29     14.53 o 
  -3   5  11       27.85       35.15      9.23 o 
  -2   5  11      207.94      184.02     13.69 o 
  -1   5  11      110.32      114.68      9.65 o 
   0   5  11       34.56       53.48      5.64 o 
   1   5  11       11.13       13.13      5.03 o 
   2   5  11        5.82        4.21      4.67 o 
   3   5  11      105.63      128.75     13.35 o 
   4   5  11       99.89      100.26     11.37 o 
   5   5  11       74.26       64.17     23.44 o 
   6   5  11        0.09        0.65      8.05 o 
   7   5  11        0.62        6.07     11.10 o 
  -7   6  11        6.52       10.77      7.91 o 
  -6   6  11       35.76       52.61      8.98 o 
  -5   6  11        3.55        1.59      4.79 o 
  -4   6  11      234.45      212.53     13.61 o 
  -3   6  11       32.64       38.12      7.36 o 
  -2   6  11       13.64       20.84     10.36 o 
  -1   6  11       50.71       57.02      7.63 o 
   0   6  11     2303.60     2130.30     43.20 o 
   1   6  11     1473.86     1366.31     32.90 o 
   2   6  11       50.02       42.15      7.46 o 
   3   6  11        4.19        2.91      5.33 o 
   4   6  11       22.67       33.60      8.03 o 
   5   6  11        8.77       15.17      6.87 o 
   6   6  11        0.00        2.52      8.58 o 
  -7   7  11        2.85       -5.00      6.99 o 
  -6   7  11        2.19        3.41      6.22 o 
  -5   7  11       55.59       56.91      8.40 o 
  -4   7  11      115.57      113.04     10.40 o 
  -3   7  11        0.31       -1.65      4.26 o 
  -2   7  11      110.02      108.82     10.89 o 
  -1   7  11      411.07      406.36     23.58 o 
   0   7  11        0.01        3.23      6.75 o 
   1   7  11       42.49       39.90      7.31 o 
   2   7  11        9.04       10.09      6.38 o 
   3   7  11       16.02        9.16      6.22 o 
   4   7  11       86.24       95.78     11.59 o 
   5   7  11        0.04        3.90      6.05 o 
   6   7  11       44.84       52.12      9.21 o 
  -6   8  11       50.26       67.55      9.79 o 
  -5   8  11        5.38        5.17      5.96 o 
  -4   8  11        7.33       12.21      5.53 o 
  -3   8  11      226.32      242.09     14.23 o 
  -2   8  11      116.16      128.10     10.37 o 
  -1   8  11      226.32      175.47     38.35 o 
   0   8  11     1183.94     1138.26     70.57 o 
   1   8  11     2764.16     2517.50     66.94 o 
   2   8  11       29.09       30.58      7.55 o 
   3   8  11       11.56       18.43      6.90 o 
   4   8  11        2.77        1.20      6.60 o 
   5   8  11        0.01        6.69      6.81 o 
   6   8  11        0.03        4.45     10.20 o 
  -6   9  11        1.16        2.50      7.84 o 
  -5   9  11        2.58        5.13      6.54 o 
  -4   9  11        2.75        2.55      5.71 o 
  -3   9  11      100.19      117.04     11.86 o 
  -2   9  11       31.95       47.40      7.42 o 
  -1   9  11      288.74      276.90     17.08 o 
   0   9  11       23.91       31.03      9.79 o 
   1   9  11       13.16       16.67     11.52 o 
   2   9  11        6.09        3.23     10.59 o 
   3   9  11      557.53      426.56     21.43 o 
   4   9  11       17.07       10.94     10.42 o 
   5   9  11       26.47       36.49      9.52 o 
  -6  10  11        9.56       14.94      7.73 o 
  -5  10  11        1.27       -0.64      6.83 o 
  -4  10  11        4.15        5.86      6.18 o 
  -3  10  11      135.80      128.44     11.76 o 
  -2  10  11       17.50       23.30      7.44 o 
  -1  10  11       40.76       50.91     14.43 o 
   0  10  11       15.31       24.74     13.95 o 
   1  10  11        9.76       17.54      9.38 o 
   2  10  11       41.37       63.77     12.92 o 
   3  10  11       10.36        8.73     13.02 o 
   4  10  11        0.66        3.01      6.69 o 
   5  10  11       16.06       20.85     10.70 o 
  -5  11  11       11.05       17.68      7.97 o 
  -4  11  11        0.31        3.59      7.78 o 
  -3  11  11        1.71        0.26      5.70 o 
  -2  11  11       43.40       61.19     10.31 o 
  -1  11  11        6.31       16.09      9.52 o 
   0  11  11        0.14        2.05      8.03 o 
   1  11  11      253.03      255.52     24.45 o 
   2  11  11      139.68      125.92     17.70 o 
   3  11  11        1.41        5.58      9.67 o 
   4  11  11        1.58        6.66     27.76 o 
  -4  12  11       23.27       24.58     14.32 o 
  -3  12  11      135.68      155.07     19.57 o 
  -2  12  11       41.02       59.23     14.21 o 
  -1  12  11       63.65       62.03     14.67 o 
   0  12  11        0.04      -12.54      8.36 o 
   1  12  11        2.45        1.07      9.39 o 
   2  12  11       14.81       18.53     13.15 o 
   3  12  11       24.14       32.22     16.42 o 
  -3  13  11       13.71       21.41      9.89 o 
  -2  13  11       41.18       67.69     17.06 o 
  -1  13  11        1.71       15.87     14.43 o 
   0  13  11        0.02        2.93     11.61 o 
   1  13  11        5.47       -4.13     11.88 o 
   2  13  11       13.01       15.62     13.15 o 
  -1  14  11      124.75      148.36     22.77 o 
   0  14  11        0.28       -5.68     11.74 o 
  -8   0  12        1.08      -13.24     21.01 o 
  -6   0  12        0.01       -8.30      8.39 o 
  -4   0  12      869.75      797.60     30.54 o 
  -2   0  12      440.37      415.55     26.30 o 
   0   0  12     1701.07     1601.96     46.30 o 
   2   0  12      346.18      330.41     17.22 o 
   4   0  12      546.22      475.41     36.37 o 
   6   0  12      236.29      248.03     35.13 o 
  -8   1  12        5.06        8.94     16.17 o 
  -7   1  12        0.19       -4.95      9.49 o 
  -6   1  12        0.39        3.91      6.22 o 
  -5   1  12        8.44        8.14      5.78 o 
  -4   1  12      245.02      234.33     12.29 o 
  -3   1  12      427.60      457.64     16.87 o 
  -2   1  12      394.80      364.64     14.32 o 
  -1   1  12      122.25      147.32     15.68 o 
   0   1  12      355.57      370.20     20.45 o 
   1   1  12      372.50      415.04     12.95 o 
   2   1  12      109.03       94.78      9.62 o 
   3   1  12       27.47       30.81      9.68 o 
   4   1  12      851.07      886.43     36.41 o 
   5   1  12       16.71       27.99     10.45 o 
   6   1  12       76.85       92.72     15.54 o 
   7   1  12        3.14       12.16     14.52 o 
  -8   2  12        3.48        0.80     14.83 o 
  -7   2  12        1.96       -5.36      8.98 o 
  -6   2  12       40.86       40.75      9.10 o 
  -5   2  12        8.31       15.51      6.35 o 
  -4   2  12        0.82       -2.18      4.55 o 
  -3   2  12      125.08      144.91      9.40 o 
  -2   2  12      455.87      423.21     13.38 o 
  -1   2  12       25.83       23.13      4.77 o 
   0   2  12       18.61       24.83      4.68 o 
   1   2  12      445.07      429.99     31.22 o 
   2   2  12       11.32        6.80      5.33 o 
   3   2  12      178.79      180.22     21.59 o 
   4   2  12      176.27      190.83     19.66 o 
   5   2  12        7.48       28.47     11.11 o 
   6   2  12       20.50        0.80     10.46 o 
   7   2  12       44.93       63.64     13.08 o 
  -7   3  12        9.72        8.73      8.76 o 
  -6   3  12      142.43      129.20     13.72 o 
  -5   3  12       92.49       99.17     12.06 o 
  -4   3  12       10.48       15.03      5.88 o 
  -3   3  12      289.94      266.75     18.39 o 
  -2   3  12      391.96      361.43     15.62 o 
  -1   3  12        5.78        8.92      3.96 o 
   0   3  12       33.99       44.42      5.57 o 
   1   3  12        9.18        7.76      4.42 o 
   2   3  12      505.77      493.33     18.74 o 
   3   3  12      149.70      157.19     13.25 o 
   4   3  12     1618.69     1506.85     82.31 o 
   5   3  12      366.13      391.94     28.96 o 
   6   3  12      124.58       95.38     16.86 o 
   7   3  12        1.36       14.83     12.09 o 
  -7   4  12       45.26       45.56     10.44 o 
  -6   4  12       13.78        4.73      6.91 o 
  -5   4  12       34.16       44.62      8.10 o 
  -4   4  12        5.13        5.02      7.31 o 
  -3   4  12      254.88      237.08     14.92 o 
  -2   4  12       31.93       20.54      5.82 o 
  -1   4  12       36.76       44.20      5.59 o 
   0   4  12     1632.52     1620.48     29.48 o 
   1   4  12      306.91      298.75     14.63 o 
   2   4  12      217.18      235.88     18.75 o 
   3   4  12      704.25      688.29     31.29 o 
   4   4  12       83.20       72.28     12.11 o 
   5   4  12      117.22      113.81     14.47 o 
   6   4  12       22.08       39.66     13.62 o 
  -7   5  12        0.66       -3.76      8.08 o 
  -6   5  12        1.28        4.62      7.71 o 
  -5   5  12       42.91       59.32     13.30 o 
  -4   5  12       64.84       62.85      9.32 o 
  -3   5  12      141.63      135.07     19.20 o 
  -2   5  12        8.98       11.16      5.05 o 
  -1   5  12      238.03      238.79     13.07 o 
   0   5  12       13.49       31.00      5.71 o 
   1   5  12      214.39      231.63     15.29 o 
   2   5  12       71.36       85.67      9.89 o 
   3   5  12      441.33      422.24     19.13 o 
   4   5  12        9.05       12.46      6.48 o 
   5   5  12        7.94       17.83      7.78 o 
   6   5  12        0.89        6.55     11.33 o 
  -7   6  12        1.74       11.67      8.42 o 
  -6   6  12        4.10       15.10      7.62 o 
  -5   6  12       10.28       16.30      7.57 o 
  -4   6  12       14.25       26.31      7.13 o 
  -3   6  12      143.38      166.26     13.62 o 
  -2   6  12       15.12       19.96     10.00 o 
  -1   6  12      404.84      377.43     17.41 o 
   0   6  12        0.12        8.93      6.53 o 
   1   6  12       25.71       21.14      6.06 o 
   2   6  12      276.00      280.24     16.85 o 
   3   6  12      114.15       77.92     21.04 o 
   4   6  12       17.75       11.40      7.15 o 
   5   6  12       28.18       25.27      7.40 o 
   6   6  12        5.80       10.34      9.58 o 
  -7   7  12       12.29        9.49      8.70 o 
  -6   7  12       45.77       51.58     11.06 o 
  -5   7  12        0.02       -4.86      7.68 o 
  -4   7  12        1.88       -3.99      5.58 o 
  -3   7  12       57.32       59.40      8.69 o 
  -2   7  12      928.84      925.66     29.04 o 
  -1   7  12     2399.41     2339.96     63.22 o 
   0   7  12      782.63      737.02     31.68 o 
   1   7  12       43.26       53.24      8.38 o 
   2   7  12      215.76      242.11     16.34 o 
   3   7  12       64.68       77.28     12.22 o 
   4   7  12       12.66        5.90      8.63 o 
   5   7  12        7.43        3.10      6.46 o 
   6   7  12       23.65       36.13     11.11 o 
  -6   8  12        0.21        8.77      6.60 o 
  -5   8  12        0.05       16.00      6.51 o 
  -4   8  12       28.54       25.62      6.89 o 
  -3   8  12       24.75       20.85      6.11 o 
  -2   8  12      176.40      200.71     15.01 o 
  -1   8  12       37.47       35.31     16.15 o 
   0   8  12       64.02      113.67     35.66 o 
   1   8  12      654.65      540.17     35.79 o 
   2   8  12       34.35       22.03      8.10 o 
   3   8  12      112.59       94.23     16.03 o 
   4   8  12       16.13       26.66      8.48 o 
   5   8  12       63.09       66.93     10.63 o 
  -6   9  12       15.87       15.34      7.12 o 
  -5   9  12        1.26        4.70      6.39 o 
  -4   9  12        2.64        8.48      5.90 o 
  -3   9  12        1.36        6.34      5.35 o 
  -2   9  12        1.61        2.37      8.09 o 
  -1   9  12      268.76      273.88     24.31 o 
   0   9  12      110.19       99.95     15.05 o 
   1   9  12      286.77      294.79     24.73 o 
   2   9  12       36.55       29.03     10.42 o 
   3   9  12        0.04        6.56      6.56 o 
   4   9  12       41.52       54.23     13.16 o 
   5   9  12       25.64       15.91      9.05 o 
  -5  10  12        2.87        4.73      6.25 o 
  -4  10  12        3.45       -0.69      8.98 o 
  -3  10  12       48.72       44.80      9.27 o 
  -2  10  12       10.90       11.40      7.13 o 
  -1  10  12      438.57      416.71     29.76 o 
   0  10  12       25.01       20.10     10.47 o 
   1  10  12      472.05      397.37     29.83 o 
   2  10  12       74.80       77.46     15.05 o 
   3  10  12        4.08       20.31      9.88 o 
   4  10  12        1.68        0.53      8.48 o 
  -5  11  12       11.18        2.33      7.78 o 
  -4  11  12        8.37       12.95      8.32 o 
  -3  11  12        0.16        7.87      7.93 o 
  -2  11  12       30.94       40.92     12.57 o 
  -1  11  12       31.93       34.79     14.87 o 
   0  11  12       26.99       36.97     12.07 o 
   1  11  12        9.55       18.54     12.27 o 
   2  11  12       34.98       54.00     14.11 o 
   3  11  12       46.17       49.21     13.76 o 
   4  11  12        0.82        1.68      8.66 o 
  -4  12  12        0.80        8.41      9.65 o 
  -3  12  12        2.30       12.44      8.57 o 
  -2  12  12       54.10       88.32     17.10 o 
  -1  12  12       71.78       56.11     14.83 o 
   0  12  12        0.31       -4.93     10.20 o 
   1  12  12       19.89       41.66     22.29 o 
   2  12  12      101.86      110.54     16.77 o 
   3  12  12      107.01      110.74     30.14 o 
  -3  13  12        5.81       27.97     24.67 o 
  -2  13  12        4.68       39.90     14.84 o 
  -1  13  12        2.22       -2.52     11.47 o 
   0  13  12       11.82       25.99     13.64 o 
   1  13  12       12.64       20.47     17.39 o 
   2  13  12        3.36       22.93     10.34 o 
  -7   0  13       14.03        6.36     15.89 o 
  -5   0  13      201.78      186.61     17.81 o 
  -3   0  13      162.36      194.75     15.77 o 
  -1   0  13      597.23      365.60     25.07 o 
   1   0  13     1233.85     1126.16     33.57 o 
   3   0  13      590.14      518.75     38.13 o 
   5   0  13        6.71       14.30     12.80 o 
   7   0  13        0.17       37.43     13.95 o 
  -7   1  13        0.49        9.61     11.71 o 
  -6   1  13       39.54       37.70      8.93 o 
  -5   1  13        1.30       -8.02      5.35 o 
  -4   1  13       19.21       30.10      6.51 o 
  -3   1  13      123.84      146.26      9.91 o 
  -2   1  13        5.23        6.99      4.82 o 
  -1   1  13     1230.88     1155.41     24.33 o 
   0   1  13      199.67      216.79     16.25 o 
   1   1  13       61.82       71.99      7.22 o 
   2   1  13       10.07       10.07      5.47 o 
   3   1  13       77.22      103.66     14.98 o 
   4   1  13        6.08        6.65      8.28 o 
   5   1  13        1.80        5.96      8.86 o 
   6   1  13      122.62      145.09     19.84 o 
   7   1  13        7.30       24.28      9.29 o 
  -7   2  13        0.32        2.64      9.29 o 
  -6   2  13       70.84       91.25     11.97 o 
  -5   2  13      157.61      167.69     14.70 o 
  -4   2  13      385.88      377.37     21.17 o 
  -3   2  13        4.55       12.73      4.62 o 
  -2   2  13       56.44       57.62      6.42 o 
  -1   2  13       58.46       51.39      6.34 o 
   0   2  13       67.34       74.58      7.38 o 
   1   2  13      139.73      194.86     16.32 o 
   2   2  13     1820.91     1610.95     58.48 o 
   3   2  13     1274.91     1220.90     42.50 o 
   4   2  13      448.93      422.41     26.53 o 
   5   2  13       28.26       19.91     10.14 o 
   6   2  13       63.58       61.77     14.67 o 
  -7   3  13        1.73        8.35      7.89 o 
  -6   3  13       11.54        7.33     11.46 o 
  -5   3  13       51.92       55.38     11.45 o 
  -4   3  13      121.68      127.48     12.49 o 
  -3   3  13       75.80       71.63      9.28 o 
  -2   3  13      189.48      200.15     19.29 o 
  -1   3  13      111.24      133.18      9.01 o 
   0   3  13       60.80       65.50      6.67 o 
   1   3  13      182.47      198.57     22.59 o 
   2   3  13      494.07      518.57     20.91 o 
   3   3  13       47.02       63.87      9.93 o 
   4   3  13       94.28      105.21     16.00 o 
   5   3  13       64.72       82.42     26.79 o 
   6   3  13       55.74       83.69     16.65 o 
  -7   4  13       16.59       12.31      9.24 o 
  -6   4  13        0.40        9.23      6.89 o 
  -5   4  13      105.24       87.92     11.11 o 
  -4   4  13      128.96      126.43     12.38 o 
  -3   4  13      127.83      143.83     16.22 o 
  -2   4  13        4.38        8.19      5.18 o 
  -1   4  13      130.05      132.75      9.05 o 
   0   4  13        1.13        0.88      4.58 o 
   1   4  13      277.81      308.56     15.90 o 
   2   4  13     1092.13     1021.90     36.24 o 
   3   4  13     1044.11      991.33     41.15 o 
   4   4  13      363.77      328.48     32.97 o 
   5   4  13      227.94      231.52     21.95 o 
   6   4  13       49.13       49.35     14.48 o 
  -7   5  13       25.37       22.47     10.83 o 
  -6   5  13        1.75        6.70      7.84 o 
  -5   5  13       10.17       22.53     11.45 o 
  -4   5  13       76.88       79.73     10.67 o 
  -3   5  13       75.29       92.29     10.90 o 
  -2   5  13      319.96      326.87     25.28 o 
  -1   5  13       34.53       38.58      8.05 o 
   0   5  13      164.83      157.81     18.64 o 
   1   5  13       37.23       50.46      7.91 o 
   2   5  13      671.06      619.83     22.86 o 
   3   5  13        1.80       10.51      6.20 o 
   4   5  13       70.13       79.57     11.10 o 
   5   5  13       12.89       12.98      8.36 o 
   6   5  13       14.21       38.10     13.26 o 
  -7   6  13        8.05        6.93     13.78 o 
  -6   6  13       12.52       13.39      9.20 o 
  -5   6  13        1.58       11.80      7.30 o 
  -4   6  13       31.70       49.70      9.07 o 
  -3   6  13      389.90      380.12     19.15 o 
  -2   6  13     1022.44      956.84     28.04 o 
  -1   6  13        4.15        0.15      6.72 o 
   0   6  13      293.35      316.75     23.12 o 
   1   6  13        0.61        9.67      5.39 o 
   2   6  13      311.89      260.65     16.79 o 
   3   6  13       25.07       26.82      7.60 o 
   4   6  13       97.51       90.30     11.75 o 
   5   6  13       46.92       76.87     11.85 o 
   6   6  13        0.02      -13.75     10.61 o 
  -6   7  13       15.69       18.70      9.45 o 
  -5   7  13       92.47      112.50     13.12 o 
  -4   7  13       34.74       38.34     11.43 o 
  -3   7  13       13.55        6.34      6.02 o 
  -2   7  13        0.00        5.53      5.67 o 
  -1   7  13       50.19       75.70     13.25 o 
   0   7  13      100.17      105.39     14.65 o 
   1   7  13      124.25      140.78     16.76 o 
   2   7  13       56.90       64.24     21.32 o 
   3   7  13      216.93      209.50     16.76 o 
   4   7  13        6.51       16.08      7.88 o 
   5   7  13       28.33       29.62     10.49 o 
  -6   8  13        3.18       10.25      8.06 o 
  -5   8  13       14.16        7.45      7.58 o 
  -4   8  13        2.75       -9.74      8.52 o 
  -3   8  13      193.57      180.36     16.28 o 
  -2   8  13        6.80       14.53      8.76 o 
  -1   8  13       48.21       62.01     12.58 o 
   0   8  13     1450.85     1291.39     98.81 o 
   1   8  13      315.64      359.52     26.24 o 
   2   8  13       22.50       36.06     11.15 o 
   3   8  13      132.89      167.83     15.33 o 
   4   8  13        1.26       10.42      7.30 o 
   5   8  13       25.12       32.69      9.21 o 
  -6   9  13        6.06       23.02      9.34 o 
  -5   9  13        1.02        5.03      8.08 o 
  -4   9  13        5.22       -0.65      7.50 o 
  -3   9  13        1.84       -9.30      6.20 o 
  -2   9  13       14.47       28.73     10.59 o 
  -1   9  13      673.55      581.94     30.61 o 
   0   9  13       28.40       14.37     13.50 o 
   1   9  13       13.56        1.68      8.92 o 
   2   9  13        6.34       14.96     21.10 o 
   3   9  13        2.16       18.79      9.77 o 
   4   9  13        5.95        9.24      8.15 o 
   5   9  13        6.53        7.64      8.23 o 
  -5  10  13        2.67        8.32      8.88 o 
  -4  10  13        4.55        8.54      7.02 o 
  -3  10  13        4.90        9.41      7.48 o 
  -2  10  13        0.03        5.89      9.05 o 
  -1  10  13      121.36      133.51     18.31 o 
   0  10  13        8.54        6.97      9.32 o 
   1  10  13       87.61       99.70     38.57 o 
   2  10  13        2.05        3.34      8.58 o 
   3  10  13       75.14      111.59     19.90 o 
   4  10  13       29.00       33.51     13.37 o 
  -4  11  13        0.14       -8.66      8.79 o 
  -3  11  13      160.13      176.53     16.99 o 
  -2  11  13       11.39       22.52     14.78 o 
  -1  11  13        1.33       -6.52      9.32 o 
   0  11  13      344.88      297.93     27.41 o 
   1  11  13      114.20      145.36     37.07 o 
   2  11  13        5.10       14.66     10.20 o 
   3  11  13        0.24       12.00     10.30 o 
  -3  12  13       34.40       53.14     16.89 o 
  -2  12  13       10.54       21.99     12.92 o 
  -1  12  13        0.36        3.81     11.45 o 
   0  12  13       43.68       52.45     40.74 o 
   1  12  13       19.05        9.21     10.30 o 
   2  12  13       66.27      100.14     16.08 o 
  -2  13  13        0.14       -1.48     11.22 o 
  -1  13  13        4.32       -0.48     11.29 o 
   0  13  13      120.46      146.90     22.22 o 
   1  13  13      109.99      176.05     22.16 o 
  -6   0  14        1.28       -0.18     10.95 o 
  -4   0  14      321.43      374.17     21.67 o 
  -2   0  14       89.14       77.72     17.83 o 
   0   0  14       88.05      104.28     12.36 o 
   2   0  14       70.65       94.71     19.77 o 
   4   0  14       67.74       88.71     22.07 o 
   6   0  14       23.53       12.62     13.59 o 
  -7   1  14       29.77       24.17     11.57 o 
  -6   1  14       11.11       27.69     10.95 o 
  -5   1  14       12.82       10.98      6.65 o 
  -4   1  14        0.49        0.54      5.60 o 
  -3   1  14        0.03        1.20      4.09 o 
  -2   1  14       84.54      117.39     13.29 o 
  -1   1  14       45.50       47.24      6.47 o 
   0   1  14       19.41       16.16      6.83 o 
   1   1  14       60.12       76.63      9.57 o 
   2   1  14       43.32       34.27     12.22 o 
   3   1  14       92.51      102.96     19.02 o 
   4   1  14       76.20       63.58     13.66 o 
   5   1  14        1.12       -4.70     11.08 o 
   6   1  14       11.56       22.89     11.98 o 
  -7   2  14       16.65       29.28     12.88 o 
  -6   2  14        2.91       -1.10      6.85 o 
  -5   2  14        1.23        3.37      6.61 o 
  -4   2  14       11.40        1.00      5.31 o 
  -3   2  14       71.45       63.72     11.90 o 
  -2   2  14       21.05       32.67      5.66 o 
  -1   2  14       64.46       80.22      7.76 o 
   0   2  14      107.69      117.42      9.04 o 
   1   2  14      301.84      347.07     20.65 o 
   2   2  14      293.89      309.28     22.22 o 
   3   2  14       67.90       66.29     12.82 o 
   4   2  14        1.18       11.62      9.30 o 
   5   2  14       19.33       25.85     10.81 o 
   6   2  14        5.18       10.85     11.03 o 
  -7   3  14       29.51       29.49      9.99 o 
  -6   3  14        2.89       12.21      7.82 o 
  -5   3  14        0.63        4.57      6.41 o 
  -4   3  14       13.03        6.28      7.28 o 
  -3   3  14        6.16       11.81      5.84 o 
  -2   3  14        2.75       10.81      5.34 o 
  -1   3  14       39.41       50.50      6.53 o 
   0   3  14      391.66      371.99     16.04 o 
   1   3  14     1222.56     1211.93     32.08 o 
   2   3  14     3087.17     2914.04     73.52 o 
   3   3  14        0.00        3.66      7.95 o 
   4   3  14      597.62      580.27     30.83 o 
   5   3  14      192.53      223.46     25.24 o 
   6   3  14        9.05       23.87     12.92 o 
  -7   4  14        0.62        7.42      8.27 o 
  -6   4  14       27.36       32.73      9.57 o 
  -5   4  14       30.53       51.82      9.44 o 
  -4   4  14       91.68       88.27     13.33 o 
  -3   4  14       18.25       20.64      6.52 o 
  -2   4  14       47.38       54.33      8.46 o 
  -1   4  14       10.09       14.23      7.89 o 
   0   4  14     1635.56     1661.81     38.38 o 
   1   4  14      135.56      162.13     17.22 o 
   2   4  14       27.92       19.77     12.46 o 
   3   4  14      207.22      211.00     17.01 o 
   4   4  14      118.60      101.50     16.19 o 
   5   4  14       38.59       58.51     21.98 o 
   6   4  14        5.04       24.42     13.67 o 
  -7   5  14        2.48       14.94      8.09 o 
  -6   5  14        5.04       15.81     10.03 o 
  -5   5  14       42.73       38.96      8.75 o 
  -4   5  14      121.25      126.23     12.96 o 
  -3   5  14        1.44        9.33      5.74 o 
  -2   5  14      480.85      507.29     19.87 o 
  -1   5  14      123.05      141.63     16.41 o 
   0   5  14        1.24        7.06      6.16 o 
   1   5  14      619.59      547.62     20.88 o 
   2   5  14       76.36       63.38      9.62 o 
   3   5  14      138.66       96.82     11.89 o 
   4   5  14       69.35       81.32     27.01 o 
   5   5  14        3.41       23.04      8.92 o 
   6   5  14        4.51        2.18     10.68 o 
  -6   6  14        1.87       17.41      8.66 o 
  -5   6  14        0.58        1.92      6.81 o 
  -4   6  14       13.02       -0.11      6.30 o 
  -3   6  14       75.39       70.50      9.83 o 
  -2   6  14      252.70      266.69     26.96 o 
  -1   6  14       24.04       31.85      9.16 o 
   0   6  14       92.58      102.27     14.62 o 
   1   6  14       78.31       89.42     10.49 o 
   2   6  14        9.24       27.39     10.81 o 
   3   6  14        8.86        9.82      6.15 o 
   4   6  14       70.87       82.46     11.87 o 
   5   6  14       16.13       10.78      8.50 o 
  -6   7  14        6.04       16.84      8.76 o 
  -5   7  14       57.45       55.72     11.19 o 
  -4   7  14      143.19      160.34     15.17 o 
  -3   7  14        4.41       13.60      7.03 o 
  -2   7  14      971.05      934.45     38.32 o 
  -1   7  14      600.86      625.37     61.39 o 
   0   7  14        0.35       -1.96      6.74 o 
   1   7  14        0.57       -3.64      6.04 o 
   2   7  14      243.21      248.93     25.62 o 
   3   7  14        2.64       -1.42      6.83 o 
   4   7  14       10.86       20.63      8.51 o 
   5   7  14       28.26       34.64     10.97 o 
  -6   8  14       22.45       34.07     14.27 o 
  -5   8  14       15.98       32.86      9.63 o 
  -4   8  14        1.37        9.01      7.70 o 
  -3   8  14       17.85       20.11      7.30 o 
  -2   8  14        3.53       -2.43      7.93 o 
  -1   8  14      239.28      266.60     24.65 o 
   0   8  14        8.65       16.28      9.03 o 
   1   8  14       12.63       13.28      9.13 o 
   2   8  14        7.37       12.14      9.44 o 
   3   8  14        9.21        2.19      7.03 o 
   4   8  14        3.38        7.10      8.21 o 
   5   8  14       25.14       20.25      9.01 o 
  -5   9  14        1.32        0.64      7.53 o 
  -4   9  14        0.61       -1.95      8.21 o 
  -3   9  14       43.94       36.88     12.19 o 
  -2   9  14      476.88      435.27     31.12 o 
  -1   9  14      218.94      252.67     24.65 o 
   0   9  14       36.56       36.01     11.63 o 
   1   9  14      270.78      305.48     40.78 o 
   2   9  14        8.99      -10.91      8.37 o 
   3   9  14        0.92       21.12     10.64 o 
   4   9  14       22.14       32.51     10.01 o 
  -5  10  14        2.38        2.31      8.33 o 
  -4  10  14       14.42       27.72     21.18 o 
  -3  10  14        2.64       23.56     11.51 o 
  -2  10  14        0.23        3.21      9.26 o 
  -1  10  14       41.36       26.17     10.64 o 
   0  10  14       10.37       14.04     10.52 o 
   1  10  14       13.23       14.97      9.46 o 
   2  10  14       74.35       72.24     14.84 o 
   3  10  14        5.73       11.24     10.24 o 
   4  10  14       64.00       99.05     17.06 o 
  -4  11  14        2.37        4.42     12.90 o 
  -3  11  14        2.93       15.64     11.83 o 
  -2  11  14       57.04       50.56     14.05 o 
  -1  11  14       15.41       14.01     11.47 o 
   0  11  14       84.72      130.66     20.04 o 
   1  11  14        0.00        8.16     10.24 o 
   2  11  14        9.06        1.64      8.08 o 
   3  11  14        1.07        0.35      8.92 o 
  -3  12  14        3.95       16.62     12.82 o 
  -2  12  14       83.29      104.69     19.62 o 
  -1  12  14       41.24       38.00     14.17 o 
   0  12  14       22.18       30.38     11.25 o 
   1  12  14        5.52       11.56      9.65 o 
   2  12  14        3.11       14.62      9.58 o 
  -7   0  15        0.03        6.09     13.42 o 
  -5   0  15        7.86       24.01     14.21 o 
  -3   0  15      133.25      125.26     15.93 o 
  -1   0  15      364.43      348.39     27.27 o 
   1   0  15      210.56      191.63     26.04 o 
   3   0  15       87.64       97.62     20.65 o 
   5   0  15        0.28       -1.24     16.06 o 
  -7   1  15        0.01       12.80     11.60 o 
  -6   1  15       32.63       29.50     12.00 o 
  -5   1  15       10.95       27.52      7.74 o 
  -4   1  15        5.86        4.16      5.67 o 
  -3   1  15        1.51       -1.11      4.31 o 
  -2   1  15      152.66      168.65     12.53 o 
  -1   1  15       17.48       20.98      5.82 o 
   0   1  15      275.08      291.40     14.96 o 
   1   1  15       41.13       41.99      8.02 o 
   2   1  15       24.12       31.43      9.69 o 
   3   1  15       90.93       92.35     14.68 o 
   4   1  15       46.05       32.11     13.46 o 
   5   1  15        0.00        7.48      9.68 o 
   6   1  15        0.02       -1.01     11.65 o 
  -7   2  15        3.09       -7.26     10.15 o 
  -6   2  15       46.59       37.82     10.22 o 
  -5   2  15       72.41       52.55     12.08 o 
  -4   2  15       87.68      103.04     17.94 o 
  -3   2  15      119.13       93.31     17.24 o 
  -2   2  15      107.88      122.89      9.62 o 
  -1   2  15       30.68       38.25      6.16 o 
   0   2  15      415.58      388.48     17.07 o 
   1   2  15      276.00      302.21     21.14 o 
   2   2  15        8.14       35.12     11.04 o 
   3   2  15      107.78      112.74     16.54 o 
   4   2  15      177.46      179.69     29.61 o 
   5   2  15        2.83        4.22     13.59 o 
   6   2  15        0.06       15.61     13.46 o 
  -7   3  15        3.48        6.44     16.95 o 
  -6   3  15       50.40       49.78     10.60 o 
  -5   3  15       10.04       20.78      7.86 o 
  -4   3  15      122.19       95.71     11.90 o 
  -3   3  15       41.06       52.22     10.77 o 
  -2   3  15       68.30       68.32      9.33 o 
  -1   3  15       88.52      101.79      9.01 o 
   0   3  15      290.96      296.01     16.89 o 
   1   3  15     1456.48     1469.97     36.96 o 
   2   3  15      407.74      378.23     24.84 o 
   3   3  15       53.69       42.04     11.88 o 
   4   3  15       35.63       26.60     16.20 o 
   5   3  15        8.28       17.78     11.38 o 
   6   3  15        4.30        7.01     12.07 o 
  -7   4  15        5.08        2.52      8.28 o 
  -6   4  15        2.42      -10.51      7.01 o 
  -5   4  15        0.55       13.42      7.61 o 
  -4   4  15       16.40       22.48      9.24 o 
  -3   4  15      168.35      191.96     15.97 o 
  -2   4  15       15.96       16.08      5.91 o 
  -1   4  15      845.38      846.26     33.49 o 
   0   4  15     1142.03     1151.80     31.33 o 
   1   4  15      303.10      343.38     18.24 o 
   2   4  15        7.01        0.51      5.41 o 
   3   4  15       91.02      100.20     15.67 o 
   4   4  15       45.50       59.36     13.31 o 
   5   4  15       20.80        2.17     10.53 o 
  -6   5  15       27.43       19.81     10.72 o 
  -5   5  15       75.46       87.80     12.45 o 
  -4   5  15      133.28      136.62     14.01 o 
  -3   5  15      374.02      383.80     19.05 o 
  -2   5  15       45.63       51.77      8.58 o 
  -1   5  15      265.47      250.44     22.01 o 
   0   5  15      156.10      171.94     45.41 o 
   1   5  15      117.87      101.31     13.19 o 
   2   5  15       23.36       28.60      7.79 o 
   3   5  15       66.74       47.77      9.38 o 
   4   5  15       41.20       41.01     12.05 o 
   5   5  15       60.64       74.48     27.01 o 
  -6   6  15       23.41       31.64     10.32 o 
  -5   6  15       48.89       61.98     11.21 o 
  -4   6  15      149.42      180.12     16.29 o 
  -3   6  15      483.84      434.74     20.48 o 
  -2   6  15        2.42        0.74      7.21 o 
  -1   6  15       35.01       46.90     18.54 o 
   0   6  15       44.93       34.15     10.22 o 
   1   6  15       82.05       62.46     12.43 o 
   2   6  15       69.76       68.86     10.45 o 
   3   6  15       53.12       32.50     17.91 o 
   4   6  15        1.77       10.06      9.94 o 
   5   6  15        2.20       34.88     17.39 o 
  -6   7  15        1.34        4.76      8.39 o 
  -5   7  15        5.21       15.92      8.46 o 
  -4   7  15        0.03        6.51      8.15 o 
  -3   7  15       27.02       34.38      8.33 o 
  -2   7  15        0.33        4.91      8.10 o 
  -1   7  15      168.62      152.62     18.44 o 
   0   7  15       49.96       54.36     12.26 o 
   1   7  15        6.94        6.91      8.26 o 
   2   7  15       40.29       15.23      9.24 o 
   3   7  15       24.85       32.33      8.47 o 
   4   7  15        2.41        6.72      7.99 o 
   5   7  15        6.20       29.79     23.66 o 
  -5   8  15       33.00       33.24     13.60 o 
  -4   8  15      332.22      297.53     22.24 o 
  -3   8  15      268.40      228.88     23.90 o 
  -2   8  15      195.59      231.65     23.67 o 
  -1   8  15      312.65      338.06     27.61 o 
   0   8  15      249.89      285.36     25.92 o 
   1   8  15       69.05       76.73     16.33 o 
   2   8  15        4.60       10.45      9.93 o 
   3   8  15        6.97       26.87     13.64 o 
   4   8  15        5.48        2.05      8.06 o 
  -5   9  15       14.53       37.34     11.80 o 
  -4   9  15       97.11      115.77     19.79 o 
  -3   9  15      396.21      393.64     44.40 o 
  -2   9  15        7.68       -0.76      8.99 o 
  -1   9  15      107.25      106.03     16.79 o 
   0   9  15        5.69       27.20     10.65 o 
   1   9  15       85.69       97.52     16.43 o 
   2   9  15       25.94       29.29     11.04 o 
   3   9  15        1.13       15.18     11.15 o 
   4   9  15       35.18       82.83     39.81 o 
  -4  10  15        3.19       -1.02     17.83 o 
  -3  10  15       33.74       53.72     14.89 o 
  -2  10  15        6.69       13.48      9.52 o 
  -1  10  15       23.29       35.45     14.78 o 
   0  10  15        3.42        5.26     10.39 o 
   1  10  15        0.34       -8.34      8.88 o 
   2  10  15        0.36       12.50      9.97 o 
   3  10  15       23.25       31.63     11.89 o 
  -3  11  15       21.45       40.85     13.93 o 
  -2  11  15        4.12       18.85     15.18 o 
  -1  11  15       18.66       21.14     16.99 o 
   0  11  15        0.53       -0.88      8.74 o 
   1  11  15       20.19       26.87     11.11 o 
   2  11  15        0.00        8.63      9.29 o 
  -2  12  15       12.87       32.52     14.48 o 
  -1  12  15       81.87       99.80     16.84 o 
   0  12  15       61.25       97.85     23.13 o 
  -6   0  16      134.37      158.35     27.89 o 
  -4   0  16       43.34       52.25     17.39 o 
  -2   0  16       83.08      102.84     14.30 o 
   0   0  16       43.55       39.56      9.87 o 
   2   0  16       56.00       45.55     17.21 o 
   4   0  16       51.27       58.26     19.68 o 
  -7   1  16       25.97       25.46     23.39 o 
  -6   1  16       10.21        7.30      8.91 o 
  -5   1  16        6.13        8.10      9.30 o 
  -4   1  16        1.42       -0.66      6.16 o 
  -3   1  16       52.19       56.47      7.67 o 
  -2   1  16       76.42       81.89      9.85 o 
  -1   1  16      410.91      391.82     14.92 o 
   0   1  16       39.11       52.78     13.42 o 
   1   1  16      343.78      282.40     22.40 o 
   2   1  16      277.53      275.83     24.36 o 
   3   1  16        0.96        5.93     17.08 o 
   4   1  16       35.06       62.92     14.15 o 
   5   1  16        4.13        9.04     13.25 o 
  -7   2  16        2.59        3.55     17.83 o 
  -6   2  16       30.86       45.47     29.75 o 
  -5   2  16       35.71       55.11     17.05 o 
  -4   2  16       36.21       22.10      7.57 o 
  -3   2  16        0.63       11.22      5.87 o 
  -2   2  16      117.56      113.31      9.65 o 
  -1   2  16      639.66      628.38     19.31 o 
   0   2  16      256.61      249.16     16.34 o 
   1   2  16       70.05       52.75     16.57 o 
   2   2  16      131.99      110.19     16.28 o 
   3   2  16       36.90       45.96     12.73 o 
   4   2  16        8.90       -4.16      9.79 o 
   5   2  16       20.19       18.62     11.60 o 
  -6   3  16       10.29        6.76      7.29 o 
  -5   3  16        6.10        5.95     10.31 o 
  -4   3  16      250.64      278.19     24.81 o 
  -3   3  16      263.29      269.30     17.47 o 
  -2   3  16      135.99      144.09     16.99 o 
  -1   3  16      204.18      207.99     14.89 o 
   0   3  16       37.70       54.60      9.00 o 
   1   3  16      244.47      257.42     17.23 o 
   2   3  16      104.83       89.85     14.62 o 
   3   3  16      346.69      248.41     44.93 o 
   4   3  16      109.75      104.75     17.16 o 
   5   3  16       23.87       38.15     13.93 o 
  -6   4  16       91.96      104.23     13.68 o 
  -5   4  16       73.60       77.29     13.01 o 
  -4   4  16       31.88       47.59      9.61 o 
  -3   4  16       24.55       39.79      7.93 o 
  -2   4  16        2.17        5.84      6.08 o 
  -1   4  16      484.65      454.64     43.56 o 
   0   4  16      752.49      666.44     23.84 o 
   1   4  16       30.85       27.04      7.88 o 
   2   4  16       56.27       73.32     12.79 o 
   3   4  16        3.47       -2.55      7.94 o 
   4   4  16        1.25       13.70     10.12 o 
   5   4  16        0.00       34.35     12.95 o 
  -6   5  16        0.25       -4.25      8.25 o 
  -5   5  16      205.88      201.83     32.82 o 
  -4   5  16       14.35       19.57      8.18 o 
  -3   5  16      128.32      107.39     12.52 o 
  -2   5  16       58.69       64.64     13.03 o 
  -1   5  16        9.68       18.36      8.10 o 
   0   5  16       89.15      102.87     15.20 o 
   1   5  16       12.98       16.26      7.18 o 
   2   5  16       18.90       30.06      8.39 o 
   3   5  16      164.60      144.99     27.19 o 
   4   5  16        5.81       26.34     21.85 o 
   5   5  16        0.89       -4.88     10.97 o 
  -6   6  16       32.10       46.53     10.88 o 
  -5   6  16       26.10       25.48     11.32 o 
  -4   6  16       13.60       35.78     10.56 o 
  -3   6  16      208.30      223.89     20.40 o 
  -2   6  16      319.91      313.68     26.00 o 
  -1   6  16       52.50       42.89     20.04 o 
   0   6  16       19.58       39.96     11.40 o 
   1   6  16       17.30       37.44     14.26 o 
   2   6  16      249.36      246.65     27.56 o 
   3   6  16        1.95        7.27      7.00 o 
   4   6  16       14.81        4.19      9.48 o 
   5   6  16        0.04       17.88     13.64 o 
  -5   7  16      136.68      134.40     19.69 o 
  -4   7  16      203.84      192.98     17.33 o 
  -3   7  16      102.10      113.66     17.26 o 
  -2   7  16       38.25       40.16     11.34 o 
  -1   7  16       22.18       17.10     10.63 o 
   0   7  16       16.84        8.87      9.24 o 
   1   7  16       19.27       16.37     11.03 o 
   2   7  16        9.48       40.78     11.99 o 
   3   7  16        1.78        9.98      7.82 o 
   4   7  16       81.49      134.94     25.99 o 
  -5   8  16      101.68      112.59     16.13 o 
  -4   8  16       20.78       17.79      9.99 o 
  -3   8  16       30.84       32.69     13.11 o 
  -2   8  16       15.21       16.27     10.24 o 
  -1   8  16       25.32       23.25     10.85 o 
   0   8  16        6.43        9.50      9.67 o 
   1   8  16        0.72        2.79      8.84 o 
   2   8  16       55.92       81.60     16.09 o 
   3   8  16        0.09        3.57     10.02 o 
   4   8  16        5.12       17.93      9.00 o 
  -4   9  16        6.64        6.52     15.64 o 
  -3   9  16       14.30       22.92     11.29 o 
  -2   9  16       42.86       43.70     12.30 o 
  -1   9  16        0.05        4.20     10.15 o 
   0   9  16        0.94       10.49      9.97 o 
   1   9  16        0.28        0.01      9.14 o 
   2   9  16       55.42       96.39     17.19 o 
   3   9  16       39.84       60.54     14.23 o 
  -3  10  16       34.93       39.82     17.57 o 
  -2  10  16      114.46      125.36     18.69 o 
  -1  10  16        1.85        4.42     11.25 o 
   0  10  16        5.39       33.90     11.24 o 
   1  10  16        7.59       27.43     11.14 o 
   2  10  16       11.39       11.95     13.33 o 
  -2  11  16       36.52       67.67     17.70 o 
  -1  11  16        4.71       23.08     10.89 o 
   0  11  16       21.44       26.26     11.31 o 
   1  11  16        0.16       -3.41     12.09 o 
  -5   0  17       77.98       69.38     20.74 o 
  -3   0  17      171.33      210.84     20.61 o 
  -1   0  17      193.25      162.62     61.70 o 
   1   0  17      132.14      133.55     23.39 o 
   3   0  17       64.02       55.17     20.04 o 
   5   0  17        4.41      -17.74     20.74 o 
  -6   1  17       25.07       36.25     13.06 o 
  -5   1  17        6.32        6.92      9.36 o 
  -4   1  17        0.02        6.60      6.56 o 
  -3   1  17        7.41       21.42      7.01 o 
  -2   1  17        0.95       10.46      5.14 o 
  -1   1  17      173.42      194.18     12.66 o 
   0   1  17       40.49       34.15     18.58 o 
   1   1  17        7.86       14.63      9.15 o 
   2   1  17        0.05        3.77      9.52 o 
   3   1  17       72.27       72.99     15.48 o 
   4   1  17        2.61        3.25     12.01 o 
   5   1  17        0.06       15.75     16.68 o 
  -6   2  17       17.84       37.38     10.01 o 
  -5   2  17       33.20       36.03     14.68 o 
  -4   2  17        0.80        3.61      6.69 o 
  -3   2  17       36.62       27.39     13.48 o 
  -2   2  17       45.92       44.20      9.01 o 
  -1   2  17      143.47      186.66     14.96 o 
   0   2  17     1420.48     1321.12     35.35 o 
   1   2  17      104.57       82.81     32.04 o 
   2   2  17     1038.97      890.83     38.06 o 
   3   2  17       24.05       39.59     12.86 o 
   4   2  17        5.48       -8.87     18.93 o 
   5   2  17        4.06       -0.29     11.01 o 
  -6   3  17       42.10       26.02      9.66 o 
  -5   3  17       57.87       39.79     20.44 o 
  -4   3  17       10.24       11.23      7.82 o 
  -3   3  17      270.24      299.82     21.65 o 
  -2   3  17      687.18      641.50     23.31 o 
  -1   3  17       11.31       44.22     10.57 o 
   0   3  17       17.24       21.84      7.81 o 
   1   3  17       33.60       41.06     16.04 o 
   2   3  17      128.63      128.94     17.77 o 
   3   3  17        6.69       13.62      9.99 o 
   4   3  17        0.02       -1.92     12.71 o 
   5   3  17       18.61       18.58     12.73 o 
  -6   4  17       45.30       67.29     18.11 o 
  -5   4  17       24.97       24.24     10.95 o 
  -4   4  17        0.48       -3.76      7.65 o 
  -3   4  17       25.30       38.48     10.63 o 
  -2   4  17        3.61       -0.37      7.41 o 
  -1   4  17        0.47       -0.74     11.78 o 
   0   4  17      521.55      478.32     29.79 o 
   1   4  17      247.45      211.79     16.90 o 
   2   4  17      102.50       40.11     31.82 o 
   3   4  17        0.94       18.63     10.35 o 
   4   4  17       15.20       17.81     19.68 o 
   5   4  17        3.82       13.44     10.64 o 
  -6   5  17       27.10       27.05     12.89 o 
  -5   5  17       35.74       39.40     12.97 o 
  -4   5  17       79.06       81.99     12.33 o 
  -3   5  17        5.73       14.31      7.11 o 
  -2   5  17      498.36      488.98     27.44 o 
  -1   5  17      150.42      128.13     17.78 o 
   0   5  17      154.60      157.89     18.79 o 
   1   5  17       16.37       19.51     26.35 o 
   2   5  17        1.03       14.00      7.53 o 
   3   5  17       59.01       64.98     14.32 o 
   4   5  17       72.42       72.88     17.79 o 
  -5   6  17        0.80       -4.37      7.17 o 
  -4   6  17       18.66       17.76      8.10 o 
  -3   6  17       15.39       26.15     11.04 o 
  -2   6  17      160.92      204.70     22.28 o 
  -1   6  17      320.16      312.81     26.26 o 
   0   6  17        4.76       17.23     10.24 o 
   1   6  17       31.65       41.06     11.20 o 
   2   6  17        1.68       12.76     10.22 o 
   3   6  17        1.21        4.38     10.42 o 
   4   6  17        9.96       22.44     11.60 o 
  -5   7  17        5.88       -4.28      9.62 o 
  -4   7  17      106.77      116.81     14.45 o 
  -3   7  17        8.47        0.12     10.51 o 
  -2   7  17        0.49       -0.46      8.92 o 
  -1   7  17        4.66        4.12      9.36 o 
   0   7  17       35.92       40.73     12.04 o 
   1   7  17      132.09      130.41     18.31 o 
   2   7  17        0.11       -0.42      8.86 o 
   3   7  17       21.56       30.04     11.08 o 
   4   7  17        2.30       21.70     23.74 o 
  -4   8  17       12.01        8.93     10.57 o 
  -3   8  17       57.98       70.69     15.75 o 
  -2   8  17        2.63        4.09      9.83 o 
  -1   8  17        0.09       10.52     10.36 o 
   0   8  17        0.01       12.94     10.82 o 
   1   8  17       21.20       33.02     11.37 o 
   2   8  17       12.64       19.16     11.20 o 
   3   8  17        1.74        6.48     10.06 o 
  -4   9  17       10.50       22.10     18.40 o 
  -3   9  17       85.87      124.59     20.10 o 
  -2   9  17        0.83       16.00     11.16 o 
  -1   9  17       17.15       32.60     13.28 o 
   0   9  17        3.02        8.49      8.67 o 
   1   9  17       25.94       52.22     13.47 o 
   2   9  17        5.93       12.98     10.18 o 
  -3  10  17       15.07       15.29     11.59 o 
  -2  10  17       27.05       41.57     11.93 o 
  -1  10  17        2.60       18.65      9.84 o 
   0  10  17        1.25        3.66      9.49 o 
   1  10  17       31.01       26.06     10.27 o 
  -6   0  18        5.61       33.63     15.62 o 
  -4   0  18       12.80       12.18     11.92 o 
  -2   0  18      137.23      156.02     17.00 o 
   0   0  18      144.19      108.39     21.63 o 
   2   0  18        2.37       -3.35     13.50 o 
   4   0  18       22.63       -3.27     19.77 o 
  -6   1  18        4.00       -0.28      8.24 o 
  -5   1  18        0.34       19.00     10.15 o 
  -4   1  18       21.05       24.38      8.03 o 
  -3   1  18       12.15        3.78      6.17 o 
  -2   1  18      339.83      361.20     19.29 o 
  -1   1  18       66.02       67.67     10.09 o 
   0   1  18       73.90       21.79     18.32 o 
   1   1  18        0.37       13.82      8.77 o 
   2   1  18        1.54       -7.66      8.04 o 
   3   1  18        1.81       -1.44      9.33 o 
   4   1  18       27.97       40.70     16.22 o 
   5   1  18       69.84       98.21     24.45 o 
  -6   2  18        0.02       19.90     10.33 o 
  -5   2  18        1.29        5.14      9.77 o 
  -4   2  18       60.95       48.60     10.58 o 
  -3   2  18      131.32      131.39     16.50 o 
  -2   2  18      242.26      255.09     17.16 o 
  -1   2  18      160.58      204.68     17.81 o 
   0   2  18        0.30        8.12      7.02 o 
   1   2  18       12.51        5.63      8.02 o 
   2   2  18        3.94      -11.18      7.72 o 
   3   2  18        1.30        7.40     10.47 o 
   4   2  18       61.34       75.98     18.99 o 
  -6   3  18        0.03        7.17     10.46 o 
  -5   3  18       26.91       27.40      9.64 o 
  -4   3  18       81.54       85.70     12.32 o 
  -3   3  18        0.00        5.18      9.10 o 
  -2   3  18      853.84      868.84     36.81 o 
  -1   3  18       33.02       40.84     13.20 o 
   0   3  18      491.61      466.68     21.36 o 
   1   3  18       26.02       23.08     10.24 o 
   2   3  18       34.70       40.48     12.08 o 
   3   3  18       24.77       22.60     16.11 o 
   4   3  18       40.88       45.21     16.05 o 
  -5   4  18       81.04       93.89     13.39 o 
  -4   4  18      210.68      230.83     18.37 o 
  -3   4  18       70.66       88.99     12.07 o 
  -2   4  18       66.73       76.34     30.85 o 
  -1   4  18        1.73        1.85     12.58 o 
   0   4  18      115.62      130.25     28.51 o 
   1   4  18      114.60      123.98     13.91 o 
   2   4  18      190.47      104.09     36.81 o 
   3   4  18        0.58       -3.77     10.94 o 
   4   4  18        5.87       16.52     15.98 o 
  -5   5  18       19.16       25.77      9.72 o 
  -4   5  18       37.39       39.40      9.87 o 
  -3   5  18       76.89       66.44     13.67 o 
  -2   5  18       89.26       78.93     17.61 o 
  -1   5  18        4.41       -2.11      7.87 o 
   0   5  18        4.81        7.52      8.41 o 
   1   5  18       14.23        9.31     10.11 o 
   2   5  18        0.46       10.57     13.46 o 
   3   5  18       41.73       34.46     12.37 o 
   4   5  18        2.12       18.43     16.55 o 
  -5   6  18        0.04        1.69     14.50 o 
  -4   6  18        2.76       16.17      8.96 o 
  -3   6  18      151.95      163.02     21.20 o 
  -2   6  18       21.98       24.51     10.89 o 
  -1   6  18      152.34      150.10     20.12 o 
   0   6  18       44.65       36.22     13.14 o 
   1   6  18        0.00        4.87      9.63 o 
   2   6  18        1.25       17.56     12.40 o 
   3   6  18      116.81      143.45     40.25 o 
  -4   7  18       73.64       79.63     16.42 o 
  -3   7  18        9.99       10.51     16.90 o 
  -2   7  18       38.45       29.28     12.19 o 
  -1   7  18       93.84       88.73     17.35 o 
   0   7  18       14.09       33.13     12.85 o 
   1   7  18        0.14       18.94     11.21 o 
   2   7  18       56.91       73.42     26.04 o 
   3   7  18        2.37        7.59     14.65 o 
  -4   8  18        0.01       -1.23     10.14 o 
  -3   8  18       53.43       54.69     14.54 o 
  -2   8  18        1.67        6.99     10.32 o 
  -1   8  18        1.95       -2.65      9.44 o 
   0   8  18        1.48        5.49      9.20 o 
   1   8  18        0.50       -2.03      9.23 o 
   2   8  18       59.37       76.34     18.62 o 
  -3   9  18        6.43       18.97     12.29 o 
  -2   9  18       16.06       46.34     16.11 o 
  -1   9  18        0.08       18.08     10.07 o 
   0   9  18       61.08       97.95     16.03 o 
   1   9  18       22.08       27.52     20.04 o 
  -1  10  18        6.38        0.65      9.27 o 
   0  10  18        4.66       -1.30     14.87 o 
  -5   0  19        5.63       -2.65     12.62 o 
  -3   0  19       35.88       35.84     16.24 o 
  -1   0  19      102.34       38.04     16.24 o 
   1   0  19      122.69       90.12     22.16 o 
   3   0  19      126.84      129.13     29.83 o 
  -5   1  19       51.12       38.53     13.50 o 
  -4   1  19       96.77      102.09     21.58 o 
  -3   1  19      142.46      122.95     13.93 o 
  -2   1  19      115.89       92.20     27.22 o 
  -1   1  19        0.22        5.41      7.27 o 
   0   1  19       38.83       28.79     42.46 o 
   1   1  19       36.22       48.88     12.92 o 
   2   1  19        3.68        1.66      9.49 o 
   3   1  19       61.35      108.75     19.68 o 
   4   1  19       47.18       41.55     18.30 o 
  -5   2  19        0.55        1.19     13.02 o 
  -4   2  19      133.93      150.00     15.51 o 
  -3   2  19       81.86      128.90     16.66 o 
  -2   2  19      156.15      154.31     18.46 o 
  -1   2  19      189.67      200.46     20.51 o 
   0   2  19       79.17      102.42     16.29 o 
   1   2  19       15.58       11.30     15.54 o 
   2   2  19       14.83       13.62     11.08 o 
   3   2  19        4.15        2.56     12.51 o 
   4   2  19        7.07       -5.34     16.29 o 
  -5   3  19        6.06       16.01     10.22 o 
  -4   3  19        4.08        0.50      7.69 o 
  -3   3  19       80.73       76.79     11.41 o 
  -2   3  19        0.39       15.30     12.45 o 
  -1   3  19       54.76       34.46     14.34 o 
   0   3  19       30.83       47.99     12.57 o 
   1   3  19        1.50        6.46      9.67 o 
   2   3  19       26.99       39.63     13.69 o 
   3   3  19        8.93       14.92     13.36 o 
   4   3  19       15.65       30.12     18.43 o 
  -5   4  19        0.31       -7.30      7.86 o 
  -4   4  19       54.12       60.61     14.74 o 
  -3   4  19        1.67       -7.44      9.11 o 
  -2   4  19        1.61       -5.69      8.63 o 
  -1   4  19       31.18       17.37     10.54 o 
   0   4  19        7.59       -3.26     10.99 o 
   1   4  19      167.56      164.62     31.51 o 
   2   4  19        1.06       14.54     10.86 o 
   3   4  19       61.33       45.70     16.62 o 
  -5   5  19       64.09       51.43     10.95 o 
  -4   5  19       26.58       26.65      9.27 o 
  -3   5  19        4.36       13.86     11.13 o 
  -2   5  19       10.68        0.22     10.19 o 
  -1   5  19       40.45       62.43     14.11 o 
   0   5  19        7.92       10.58     10.65 o 
   1   5  19        1.12       -1.87     10.47 o 
   2   5  19        0.00        8.74     20.39 o 
   3   5  19        1.70        5.94     10.46 o 
  -4   6  19       68.57       65.91     20.52 o 
  -3   6  19        0.18       -4.78     12.27 o 
  -2   6  19        0.11        2.49     10.03 o 
  -1   6  19        6.15       13.95     12.31 o 
   0   6  19       17.49       24.65     11.54 o 
   1   6  19       36.14       61.60     15.65 o 
   2   6  19       13.99        0.62     11.92 o 
   3   6  19       51.80       55.34     20.21 o 
  -4   7  19        6.76        6.21     21.89 o 
  -3   7  19        4.17        8.05     10.11 o 
  -2   7  19        0.89       31.70     13.05 o 
  -1   7  19       14.51        6.57     21.45 o 
   0   7  19        9.37       18.05     18.36 o 
   1   7  19       62.01       70.22     16.73 o 
   2   7  19       29.26       68.80     15.30 o 
  -3   8  19       40.20       17.63     11.22 o 
  -2   8  19        7.84        8.60     10.26 o 
  -1   8  19       12.04       21.62     13.84 o 
   0   8  19       90.11      125.84     29.53 o 
   1   8  19        0.14       10.07     10.07 o 
  -1   9  19        7.74       -2.73      9.01 o 
   0   9  19       42.08       62.07     23.83 o 
  -4   0  20      107.40      108.92     25.24 o 
  -2   0  20       13.98       26.57     11.17 o 
   0   0  20        4.19       33.10     17.65 o 
   2   0  20       21.03        9.36     16.95 o 
  -5   1  20       40.54       36.43     11.26 o 
  -4   1  20       87.42       81.17     14.67 o 
  -3   1  20      133.02      152.92     15.70 o 
  -2   1  20        0.82        3.65     16.81 o 
  -1   1  20       82.26       62.29     22.24 o 
   0   1  20       24.82       10.33      8.77 o 
   1   1  20        7.09        3.40     10.36 o 
   2   1  20      127.97      112.50     18.61 o 
   3   1  20        0.06       -0.47     14.05 o 
  -5   2  20       64.83       70.35     13.84 o 
  -4   2  20       61.44       78.13     14.33 o 
  -3   2  20      131.78      139.03     18.03 o 
  -2   2  20        7.32       19.97      9.89 o 
  -1   2  20       51.82       38.23     16.73 o 
   0   2  20        2.39       14.49     10.04 o 
   1   2  20        0.17      -17.46     14.96 o 
   2   2  20        3.20        0.75     11.39 o 
   3   2  20        2.96       13.67     15.07 o 
  -4   3  20       50.77       37.52     14.73 o 
  -3   3  20       17.64       24.85     15.84 o 
  -2   3  20      103.84      108.33     16.60 o 
  -1   3  20       61.67       60.48     19.29 o 
   0   3  20       47.75       41.31     19.15 o 
   1   3  20        0.00        6.29     12.58 o 
   2   3  20        9.85        5.01     12.13 o 
   3   3  20        5.74       -5.14     14.21 o 
  -4   4  20       16.98        5.01     11.57 o 
  -3   4  20       17.78       11.46      9.80 o 
  -2   4  20        7.77        4.67     12.09 o 
  -1   4  20        0.42       -4.56     17.57 o 
   0   4  20       40.94       56.58     36.94 o 
   1   4  20        4.28       -2.74     18.27 o 
   2   4  20       11.50      -16.44     11.25 o 
   3   4  20        0.25        8.52     15.35 o 
  -4   5  20        1.32        9.70     13.59 o 
  -3   5  20       17.61       21.04     11.64 o 
  -2   5  20       32.10        8.31     11.72 o 
  -1   5  20       56.35       70.66     15.54 o 
   0   5  20        4.37      -14.05     18.71 o 
   1   5  20        4.46       -0.44     18.71 o 
   2   5  20       29.35        9.62     24.71 o 
  -3   6  20        2.19        1.62     12.05 o 
  -2   6  20       16.29       15.47     12.67 o 
  -1   6  20        0.48       -2.96     11.57 o 
   0   6  20       20.09       32.20     14.01 o 
   1   6  20        9.14       -6.63     12.36 o 
   2   6  20       48.57       33.28     27.45 o 
  -2   7  20       92.50       75.62     35.84 o 
  -1   7  20       34.29       46.42     14.57 o 
   0   7  20        2.81       22.07     14.00 o 
   1   7  20       13.30        3.67     12.38 o 
  -1   8  20       20.26       18.89     13.07 o 
  -3   0  21       72.75       86.06     21.36 o 
  -1   0  21        4.49        2.91     13.68 o 
   1   0  21       45.88       30.72     17.83 o 
   3   0  21       15.34       61.26     32.31 o 
  -4   1  21       80.76       80.14     14.46 o 
  -3   1  21        0.34        2.43     10.01 o 
  -2   1  21        3.16       -1.71      8.77 o 
  -1   1  21       40.07       52.08     21.27 o 
   0   1  21       30.84       24.22     11.27 o 
   1   1  21       26.54       30.73     13.76 o 
   2   1  21        1.16        9.64     13.88 o 
  -4   2  21       39.41       71.26     14.29 o 
  -3   2  21       13.38       13.88     20.04 o 
  -2   2  21       22.59       22.96     11.79 o 
  -1   2  21        4.12       21.63     15.09 o 
   0   2  21       14.76        0.62     17.65 o 
   1   2  21        0.16       -9.99     10.57 o 
   2   2  21       10.20        7.30     14.35 o 
  -4   3  21        2.88        1.99     10.70 o 
  -3   3  21        9.36       11.95     10.60 o 
  -2   3  21       14.26       30.96     12.67 o 
  -1   3  21       25.98       25.58     12.88 o 
   0   3  21        7.45        4.50     19.60 o 
   1   3  21        0.20       11.92     20.30 o 
   2   3  21        1.53       15.84     18.58 o 
  -3   4  21        1.45       -3.86      9.89 o 
  -2   4  21       72.80       74.70     15.99 o 
  -1   4  21       15.66        0.71     11.28 o 
   0   4  21        7.84       14.30     21.18 o 
   1   4  21       93.63      152.61     35.04 o 
   2   4  21       53.56       42.10     28.78 o 
  -3   5  21        0.07       -6.10     13.50 o 
  -2   5  21       18.04       35.26     14.32 o 
  -1   5  21        0.54       17.45     12.61 o 
   0   5  21       39.92       12.05     13.45 o 
   1   5  21        0.40       13.24     25.16 o 
  -2   6  21        1.21        6.01     20.04 o 
  -1   6  21        8.54       17.37     12.77 o 
   0   6  21        0.07       -6.59     11.88 o 
   0   0  22       12.79       23.39     21.01 o 
  -3   1  22       21.62       18.80     14.65 o 
  -2   1  22        1.02        3.53     16.51 o 
  -1   1  22        1.14       12.62     17.48 o 
   0   1  22       14.82       15.58     12.39 o 
   1   1  22       66.88      112.62     21.64 o 
  -3   2  22       27.99       43.62     12.96 o 
  -2   2  22        2.39       33.74     15.09 o 
  -1   2  22        0.08        5.65     17.30 o 
   0   2  22        1.56        1.77     20.57 o 
   1   2  22       10.24        9.37     14.35 o 
  -2   3  22       43.85       32.91     13.95 o 
  -1   3  22        9.09       23.30     23.83 o 
   0   3  22       62.73       86.33     29.22 o 
   1   3  22       35.53       69.11     29.13 o 
  -2   4  22        1.37       11.23     12.27 o 
  -1   4  22        0.13        1.32     12.68 o 
   0   4  22        0.26       -9.53     22.16 o 
  -1   1  23       41.09       70.61     26.57 o 
                                                 
